# Supplementary material for: Diiodido{4-nitro-2-[2-(piperidin-1-yl)ethyl­imino­meth­yl]phenolato}zinc(II)
Source: Acta Crystallogr Sect E Struct Rep Online. 2009 Oct 10;65(Pt 11):m1332–3. doi: 10.1107/S1600536809040495 (PMC2971035; doi:10.1107/S1600536809040495)
Supplement: Supplementary file 2 [file e-65-m1332-Isup2.hkl]

# 
# h,k,l, Fc-squared, Fo-squared, sigma(Fo-squared) and status flag 
# 
data_I
_shelx_title ' A in P-1' 
_shelx_refln_list_code          4 
_shelx_F_calc_maximum      200.53 
_exptl_crystal_F_000       568.00 
_reflns_d_resolution_high  0.7830 
 
loop_ 
 _symmetry_equiv_pos_as_xyz 
 'x, y, z' 
 '-x, -y, -z' 
 
_cell_length_a     8.7467 
_cell_length_b    10.7114 
_cell_length_c    10.9541 
_cell_angle_alpha  89.553 
_cell_angle_beta   89.334 
_cell_angle_gamma  68.984 
 
_shelx_F_squared_multiplier     1.000 
 
loop_ 
 _refln_index_h 
 _refln_index_k 
 _refln_index_l 
 _refln_F_squared_calc 
 _refln_F_squared_meas 
 _refln_F_squared_sigma 
 _refln_observed_status 
   1   0   0     2308.19     2629.96     41.09 o 
   2   0   0    37452.64    36011.75    367.24 o 
   3   0   0    15733.69    15822.30    148.74 o 
   4   0   0      348.71      333.88     13.87 o 
   5   0   0      834.69      859.21     24.49 o 
   6   0   0        9.15       14.91     10.18 o 
   7   0   0      341.07      272.70     28.72 o 
   8   0   0        2.75       -8.73     12.36 o 
   9   0   0       33.11       57.09     21.82 o 
  10   0   0      191.26      159.99     33.45 o 
 -10   1   0        5.34      -12.73     18.18 o 
  -9   1   0      617.27      569.77     51.63 o 
  -8   1   0      355.00      320.34     37.09 o 
  -7   1   0     2071.27     2202.72     79.63 o 
  -6   1   0     7901.05     8286.21    160.35 o 
  -5   1   0      152.55      144.65     11.43 o 
  -4   1   0    14166.83    14215.16    311.79 o 
  -3   1   0     6333.17     6291.99     56.66 o 
  -2   1   0      892.88      951.03     38.36 o 
  -1   1   0     1416.14     1459.10     68.36 o 
   0   1   0       91.56      107.26      5.82 o 
   1   1   0      226.61      280.34     11.64 o 
   2   1   0     6449.48     6863.05    104.72 o 
   3   1   0     1883.05     2011.33     32.29 o 
   4   1   0        1.19        4.18      3.86 o 
   5   1   0      300.70      322.88     15.54 o 
   6   1   0        0.09        2.42      5.75 o 
   7   1   0     1927.02     2111.82     71.27 o 
   8   1   0     1793.35     1858.39     71.27 o 
   9   1   0        9.52      -15.27     12.73 o 
  10   1   0     1339.33     1428.24     75.27 o 
  -9   2   0      150.46      178.53     34.18 o 
  -8   2   0      164.57      169.44     30.54 o 
  -7   2   0      208.55      186.53     28.00 o 
  -6   2   0       34.51       41.09     16.36 o 
  -5   2   0      138.30      179.26     22.54 o 
  -4   2   0      416.58      457.29     13.81 o 
  -3   2   0      970.31     1133.20     47.63 o 
  -2   2   0     1948.50     2103.54     32.97 o 
  -1   2   0      740.11      791.04     17.54 o 
   0   2   0       87.67       78.54      7.64 o 
   1   2   0    11403.28    10984.16    153.08 o 
   2   2   0    29490.04    29657.67    264.59 o 
   3   2   0     6224.63     6276.92    109.81 o 
   4   2   0    23510.56    23552.55    325.79 o 
   5   2   0     3778.34     3903.29     59.82 o 
   6   2   0     4698.88     4751.99     70.82 o 
   7   2   0     1742.90     1799.48     62.54 o 
   8   2   0       19.50      -10.91     11.27 o 
   9   2   0      339.22      365.42     36.36 o 
  10   2   0        3.21       -3.64     16.36 o 
  -9   3   0        6.00      -11.27     18.18 o 
  -8   3   0       32.09       -1.09     15.64 o 
  -7   3   0        0.02       10.18     14.91 o 
  -6   3   0      100.51       74.90     20.73 o 
  -5   3   0     2236.83     2125.27     73.45 o 
  -4   3   0     1770.86     1791.21     37.47 o 
  -3   3   0     7126.50     7045.56     85.37 o 
  -2   3   0    19333.70    19630.70    261.43 o 
  -1   3   0     3619.76     3564.22     49.01 o 
   0   3   0    32240.22    30650.49    389.79 o 
   1   3   0     9535.40     9256.04    102.17 o 
   2   3   0     6257.53     6774.52     59.05 o 
   3   3   0     2211.94     2379.12     41.05 o 
   4   3   0     2643.73     2704.13     71.99 o 
   5   3   0     1410.28     1387.16     52.72 o 
   6   3   0      162.76      160.40     13.71 o 
   7   3   0     1115.05     1145.34     34.49 o 
   8   3   0      157.83      196.35     24.36 o 
   9   3   0      201.88      230.89     29.09 o 
  10   3   0       13.97       33.09     17.45 o 
  11   3   0      310.89      385.79     45.45 o 
  -8   4   0      933.30     1075.55     70.90 o 
  -7   4   0      325.15      296.34     37.81 o 
  -6   4   0     2804.44     2817.94     97.45 o 
  -5   4   0      421.16      348.70     32.72 o 
  -4   4   0     2606.12     2568.87     79.99 o 
  -3   4   0      634.62      686.45     23.58 o 
  -2   4   0     3834.64     4020.97     60.04 o 
  -1   4   0     2283.67     2286.65     41.33 o 
   0   4   0     7368.53     7386.08     87.29 o 
   1   4   0     5585.91     5363.94     68.36 o 
   2   4   0      341.04      341.78     10.22 o 
   3   4   0     2190.90     2340.40     40.97 o 
   4   4   0       50.81       79.43     12.00 o 
   5   4   0     3308.90     3303.28     61.83 o 
   6   4   0     1292.49     1228.62     55.63 o 
   7   4   0      513.26      507.88     24.63 o 
   8   4   0      945.59      986.10     46.54 o 
   9   4   0      177.72      138.53     23.63 o 
  10   4   0       58.38       46.54     18.54 o 
  -8   5   0       60.81       59.27     23.63 o 
  -7   5   0       55.24       83.63     24.73 o 
  -6   5   0      293.13      298.88     36.72 o 
  -5   5   0      332.00      378.88     37.09 o 
  -4   5   0       19.92       25.45     13.82 o 
  -3   5   0      228.81      257.41     32.54 o 
  -2   5   0       13.80       18.38      6.81 o 
  -1   5   0     3252.84     3287.04     55.94 o 
   0   5   0     3784.73     3743.98     92.54 o 
   1   5   0     1652.21     1642.83     46.18 o 
   2   5   0    19827.87    18881.60    147.99 o 
   3   5   0        8.70        2.52      3.56 o 
   4   5   0     3746.85     3537.94     75.99 o 
   5   5   0     1641.97     1623.08     41.61 o 
   6   5   0      823.87      793.36     48.72 o 
   7   5   0      812.90      781.54     25.19 o 
   8   5   0      567.14      575.06     23.65 o 
   9   5   0     1003.07      867.20     58.18 o 
  10   5   0        3.89       22.54     18.18 o 
  11   5   0      286.54      282.89     44.36 o 
  -7   6   0      183.81      154.53     34.18 o 
  -6   6   0       39.83        9.45     16.36 o 
  -5   6   0     1156.24     1127.54     63.99 o 
  -4   6   0     2875.04     2850.67     96.36 o 
  -3   6   0       96.42       97.81     22.18 o 
  -2   6   0     5471.39     5354.40     82.81 o 
  -1   6   0      795.92      771.57     28.00 o 
   0   6   0     3800.25     3845.39     69.45 o 
   1   6   0     1719.56     1743.71     40.96 o 
   2   6   0     7411.56     7110.40    177.99 o 
   3   6   0     4044.55     4266.96     49.63 o 
   4   6   0     2459.72     2712.99     51.33 o 
   5   6   0     6652.68     6811.26    119.26 o 
   6   6   0       35.25       31.90     15.45 o 
   7   6   0      210.79      233.17     20.60 o 
   8   6   0      101.35      123.65     17.82 o 
   9   6   0      383.71      439.24     43.27 o 
  10   6   0      124.57      133.44     30.18 o 
  -6   7   0      487.26      502.50     52.00 o 
  -5   7   0        4.13       -2.55     14.54 o 
  -4   7   0     1425.17     1263.53     66.90 o 
  -3   7   0       32.19       43.63     20.00 o 
  -2   7   0     2815.14     2767.06     99.99 o 
  -1   7   0     2397.55     2297.46     53.70 o 
   0   7   0      452.27      452.50     23.36 o 
   1   7   0      679.64      621.14     26.71 o 
   2   7   0      379.09      311.33     20.36 o 
   3   7   0      666.53      643.05     18.38 o 
   4   7   0     1318.75     1332.42     35.38 o 
   5   7   0      635.12      626.26     26.18 o 
   6   7   0     2351.30     2240.18     54.23 o 
   7   7   0       77.67       73.81     22.91 o 
   8   7   0      169.38      128.72     27.27 o 
   9   7   0       32.71       56.00     21.09 o 
  -6   8   0        3.32       -2.18     18.91 o 
  -5   8   0       51.74       74.54     26.54 o 
  -4   8   0      166.10      113.44     28.36 o 
  -3   8   0      217.84      281.79     37.45 o 
  -2   8   0      159.20      169.80     28.72 o 
  -1   8   0      797.69      732.90     59.81 o 
   0   8   0     3001.65     3066.59     66.67 o 
   1   8   0      178.47      204.63     18.77 o 
   2   8   0     2299.44     2215.55     59.63 o 
   3   8   0      512.04      506.84     28.18 o 
   4   8   0      754.14      766.48     48.72 o 
   5   8   0        3.35       20.00     11.27 o 
   6   8   0     1083.04     1073.36     62.90 o 
   7   8   0      415.22      503.96     47.27 o 
   8   8   0      406.00      484.32     48.72 o 
   9   8   0      650.77      715.58     58.90 o 
  -5   9   0        6.95      -12.36     18.54 o 
  -4   9   0      538.79      506.50     51.63 o 
  -3   9   0        0.32       22.91     16.73 o 
  -2   9   0      390.19      406.87     41.45 o 
  -1   9   0        3.63        5.42      9.44 o 
   0   9   0     1527.42     1437.33     65.45 o 
   1   9   0      314.98      315.09     26.91 o 
   2   9   0     2297.71     2260.17     85.45 o 
   3   9   0     2614.28     2524.15     93.08 o 
   4   9   0        4.00        6.18     14.54 o 
   5   9   0     1337.27     1520.60     74.90 o 
   6   9   0      500.60      557.04     47.63 o 
   7   9   0       13.68       14.54     14.18 o 
   8   9   0       19.52       18.18     13.82 o 
   9   9   0       25.66        9.82     15.64 o 
  -4  10   0      370.89      381.42     50.18 o 
  -3  10   0      298.50      298.52     43.27 o 
  -2  10   0      165.46      165.08     30.91 o 
  -1  10   0      425.91      390.51     42.54 o 
   0  10   0        8.89        0.30     10.65 o 
   1  10   0       24.74       31.27     17.09 o 
   2  10   0       69.22       47.63     20.00 o 
   3  10   0       27.51       50.90     21.09 o 
   4  10   0      928.65      979.55     62.90 o 
   5  10   0      224.71      241.80     36.00 o 
   6  10   0      283.11      232.34     36.72 o 
   7  10   0       13.08        8.73     14.91 o 
   8  10   0        3.77       15.27     14.54 o 
   9  10   0        4.41       -7.27     14.91 o 
  10  10   0      134.07      149.08     38.54 o 
  -2  11   0      317.12      454.51     50.90 o 
   0  11   0      227.61      279.61     38.18 o 
   1  11   0      154.06      138.53     29.82 o 
   2  11   0      108.12      133.08     30.18 o 
   3  11   0        3.31      -10.54     16.36 o 
   4  11   0      279.07      324.70     42.91 o 
   5  11   0      161.05      144.35     33.45 o 
   6  11   0      255.84      289.79     41.45 o 
   7  11   0      659.79      700.67     60.36 o 
   8  11   0        8.30       -4.73     14.91 o 
   9  11   0       94.39       85.81     30.18 o 
   1  12   0      321.79      381.79     45.81 o 
   2  12   0      115.75       95.26     30.18 o 
   3  12   0      485.77      470.14     51.63 o 
   4  12   0        1.74        7.27     20.73 o 
   5  12   0       12.72        1.45     21.09 o 
   6  12   0       16.99        7.64     21.45 o 
   7  12   0       26.96       30.18     19.63 o 
   8  12   0       59.27       44.00     23.63 o 
   2  13   0      113.75      143.62     37.45 o 
   3  13   0       47.15       57.09     29.45 o 
   4  13   0       13.47        9.09     23.27 o 
   5  13   0       39.36       24.36     24.73 o 
   6  13   0        5.25      -14.91     21.82 o 
  -5 -13   1        5.27       13.09     25.82 o 
  -4 -13   1      382.52      409.78     53.09 o 
  -3 -13   1      152.54       65.09     30.91 o 
  -2 -13   1      251.14      289.07     44.36 o 
  -1 -13   1      326.23      382.88     48.00 o 
  -8 -12   1      129.13      165.80     37.81 o 
  -7 -12   1      271.71      261.43     44.36 o 
  -6 -12   1        3.09       14.54     14.54 o 
  -5 -12   1       71.86       59.27     27.27 o 
  -4 -12   1        0.18      -25.09     17.09 o 
  -3 -12   1        4.63      -10.18     18.54 o 
  -2 -12   1      387.42      412.69     47.63 o 
  -1 -12   1        2.37       -8.36     19.27 o 
  -9 -11   1       35.01       46.54     24.00 o 
  -8 -11   1       48.61       75.27     27.27 o 
  -7 -11   1        6.73       10.18     17.82 o 
  -6 -11   1      319.36      400.33     46.91 o 
  -5 -11   1      103.60      155.62     34.54 o 
  -4 -11   1       27.00       19.27     20.00 o 
  -3 -11   1        0.01       -4.00     14.54 o 
  -2 -11   1      117.25      133.81     30.18 o 
  -1 -11   1      169.66      202.89     34.18 o 
   0 -11   1      984.07      995.55     65.09 o 
  -9 -10   1        0.66       14.54     17.45 o 
  -8 -10   1      104.56      147.26     33.82 o 
  -7 -10   1       40.17       55.27     21.82 o 
  -6 -10   1      855.17      838.47     60.72 o 
  -5 -10   1      867.38      836.29     58.90 o 
  -4 -10   1      698.15      797.75     57.09 o 
  -3 -10   1     2303.00     2202.72     91.99 o 
  -2 -10   1        6.98       10.91     17.82 o 
  -1 -10   1      366.23      387.97     40.00 o 
   0 -10   1        0.19      -10.18     13.82 o 
   1 -10   1       38.25       28.72     20.73 o 
   2 -10   1       61.93       83.27     26.18 o 
   3 -10   1      119.79      117.44     30.91 o 
   4 -10   1        7.78       -1.09     20.73 o 
  -9  -9   1      395.68      420.69     50.18 o 
  -8  -9   1       62.36       71.63     23.63 o 
  -7  -9   1      184.30      186.89     32.36 o 
  -6  -9   1        8.89        6.18     11.64 o 
  -5  -9   1        1.12       20.36     14.54 o 
  -4  -9   1      743.79      715.58     51.63 o 
  -3  -9   1      645.90      639.22     47.63 o 
  -2  -9   1      491.77      541.77     44.72 o 
  -1  -9   1      614.44      585.40     44.72 o 
   0  -9   1       14.69        9.49     10.02 o 
   1  -9   1        7.71       -5.13      9.12 o 
   2  -9   1      594.54      633.04     49.45 o 
   3  -9   1       32.64       35.63     18.91 o 
   4  -9   1      354.29      431.24     47.27 o 
   5  -9   1      418.78      390.51     50.90 o 
  -9  -8   1       11.76       33.82     17.45 o 
  -8  -8   1       52.40       76.36     23.27 o 
  -7  -8   1      279.94      174.89     29.45 o 
  -6  -8   1        6.07        2.91     10.18 o 
  -5  -8   1       38.41       25.58     22.00 o 
  -4  -8   1      563.92      562.65     25.00 o 
  -3  -8   1      161.10      170.89     26.18 o 
  -2  -8   1     4465.09     4536.71    120.72 o 
  -1  -8   1     2558.07     2452.86     56.76 o 
   0  -8   1     1908.34     2075.63     53.72 o 
   1  -8   1     3678.15     3587.30     73.50 o 
   2  -8   1       40.79       32.71     12.19 o 
   3  -8   1      563.97      517.41     43.27 o 
   4  -8   1        3.96        8.36     14.18 o 
   5  -8   1      125.11      161.44     33.09 o 
   6  -8   1        4.84        1.45     17.09 o 
  -9  -7   1      292.91      293.79     36.72 o 
  -8  -7   1     2044.52     2059.95     60.93 o 
  -7  -7   1      195.65      206.79     24.73 o 
  -6  -7   1     4427.23     4440.56    101.99 o 
  -5  -7   1     4383.40     4386.81     81.27 o 
  -4  -7   1       93.31       80.65     11.62 o 
  -3  -7   1     3570.21     3421.73     60.70 o 
  -2  -7   1        2.31        6.00      7.45 o 
  -1  -7   1      761.90      769.96     28.82 o 
   0  -7   1      363.09      379.89     21.85 o 
   1  -7   1     1229.67     1286.00     39.69 o 
   2  -7   1       87.72      108.29     15.64 o 
   3  -7   1      539.40      535.59     40.36 o 
   4  -7   1       24.69       33.09     17.45 o 
   5  -7   1        2.64      -18.00     12.00 o 
   6  -7   1      207.56      299.97     41.45 o 
 -11  -6   1      258.96      257.43     42.54 o 
 -10  -6   1       43.10        8.73     18.54 o 
  -9  -6   1      577.57      576.31     50.18 o 
  -8  -6   1        0.36       -2.33      7.96 o 
  -7  -6   1       14.10       16.56      9.09 o 
  -6  -6   1      426.85      462.18     25.04 o 
  -5  -6   1      932.72      821.58     30.58 o 
  -4  -6   1      617.99      662.59     25.25 o 
  -3  -6   1     2428.70     2397.66     33.93 o 
  -2  -6   1      153.10      122.56     11.64 o 
  -1  -6   1      167.81      161.36     13.30 o 
   0  -6   1      430.57      421.64     38.91 o 
   1  -6   1       97.08      100.89     12.47 o 
   2  -6   1     5640.00     5587.73     85.68 o 
   3  -6   1     1040.95     1012.35     34.61 o 
   4  -6   1     1650.87     1665.68     70.54 o 
   5  -6   1      995.83     1021.00     59.99 o 
   6  -6   1       30.08        9.82     16.36 o 
   7  -6   1      190.04      254.16     40.36 o 
 -11  -5   1       17.42       16.36     22.91 o 
 -10  -5   1       48.20       19.63     19.27 o 
  -9  -5   1       95.29      119.63     28.36 o 
  -8  -5   1      125.68      107.99     24.36 o 
  -7  -5   1      329.03      357.77     17.67 o 
  -6  -5   1        2.10       12.41     11.50 o 
  -5  -5   1     2170.71     2244.05     63.09 o 
  -4  -5   1     8396.86     8424.75    107.50 o 
  -3  -5   1      101.89       96.58     10.02 o 
  -2  -5   1     6117.96     5909.44     67.92 o 
  -1  -5   1    15763.86    15195.42    163.44 o 
   0  -5   1      453.90      470.27     19.52 o 
   1  -5   1     6982.71     7104.86     92.15 o 
   2  -5   1       10.21       20.71      7.34 o 
   3  -5   1     2473.23     2475.63     51.30 o 
   4  -5   1       64.49       72.72     18.18 o 
   5  -5   1     1280.89     1181.35     59.99 o 
   6  -5   1      466.62      499.96     45.45 o 
   7  -5   1       58.58       53.81     22.91 o 
   8  -5   1      105.88       63.27     27.27 o 
 -11  -4   1      274.23      254.52     44.00 o 
 -10  -4   1      391.20      282.16     41.81 o 
  -9  -4   1        4.97       13.45     18.18 o 
  -8  -4   1     2474.86     2480.38    122.17 o 
  -7  -4   1     3322.58     3403.17     94.91 o 
  -6  -4   1     1165.92     1157.12     27.66 o 
  -5  -4   1     6980.98     7227.49     75.40 o 
  -4  -4   1      158.72      143.04     12.57 o 
  -3  -4   1     8354.41     8442.87    178.89 o 
  -2  -4   1     1790.70     1786.10     34.20 o 
  -1  -4   1    10195.04     9767.88    134.35 o 
   0  -4   1      578.39      597.73     19.20 o 
   1  -4   1     3590.68     3604.15     54.46 o 
   2  -4   1     2890.06     2953.73     50.64 o 
   3  -4   1      100.89      111.22     11.02 o 
   4  -4   1        9.71       15.53      7.16 o 
   5  -4   1       74.76       85.81     19.63 o 
   6  -4   1     1006.78     1026.82     57.81 o 
   7  -4   1      169.83      211.98     33.09 o 
   8  -4   1      106.27       78.90     26.18 o 
 -10  -3   1       49.69       16.36     18.91 o 
  -9  -3   1      506.78      523.23     39.63 o 
  -8  -3   1      429.33      440.69     34.18 o 
  -7  -3   1     2419.31     2339.80     67.99 o 
  -6  -3   1      224.97      257.50     27.45 o 
  -5  -3   1     2453.41     2294.01     42.28 o 
  -4  -3   1     3504.41     3439.34     42.33 o 
  -3  -3   1        2.06       20.48     24.91 o 
  -2  -3   1      255.96      306.35     30.36 o 
  -1  -3   1     3833.40     3784.19     62.90 o 
   0  -3   1     6786.23     6983.13     76.72 o 
   1  -3   1     3418.41     3638.00     50.09 o 
   2  -3   1     7918.47     7583.77     88.19 o 
   3  -3   1     6761.36     6798.20     85.78 o 
   4  -3   1      812.36      795.15     40.18 o 
   5  -3   1     3003.93     3219.00     91.99 o 
   6  -3   1      277.48      273.79     30.91 o 
   7  -3   1     1359.00     1438.42     70.18 o 
   8  -3   1        0.77        3.64     15.27 o 
   9  -3   1      436.00      509.77     53.81 o 
 -10  -2   1       31.84       43.27     21.09 o 
  -9  -2   1      120.23      113.08     24.73 o 
  -8  -2   1        1.72        8.36     12.36 o 
  -7  -2   1     1333.64     1387.88     54.54 o 
  -6  -2   1     4001.99     4200.28     70.18 o 
  -5  -2   1      480.60      492.25     19.05 o 
  -4  -2   1    19005.60    18720.04    177.97 o 
  -3  -2   1     4314.61     4495.01     46.08 o 
  -2  -2   1     3245.50     3490.47     53.09 o 
  -1  -2   1    11416.04    11828.30    214.16 o 
   0  -2   1     2050.16     2169.27     46.54 o 
   1  -2   1    18102.76    18632.36    273.98 o 
   2  -2   1      132.91       92.72      7.84 o 
   3  -2   1    17122.35    16795.46    165.58 o 
   4  -2   1     2546.09     2716.32     72.72 o 
   5  -2   1     1685.77     1650.22     31.15 o 
   6  -2   1     3843.89     3684.78    101.08 o 
   7  -2   1      105.04      119.99     24.36 o 
   8  -2   1       37.43        2.55     15.27 o 
   9  -2   1      126.58       75.99     27.27 o 
 -10  -1   1      277.60      257.07     37.45 o 
  -9  -1   1      198.88      121.81     25.45 o 
  -8  -1   1     1078.00     1197.35     58.90 o 
  -7  -1   1      610.35      554.86     37.45 o 
  -6  -1   1     1578.32     1694.77     56.72 o 
  -5  -1   1     2878.81     2793.12     48.18 o 
  -4  -1   1     3787.11     3917.24     53.22 o 
  -3  -1   1    16682.46    16687.94    154.65 o 
  -2  -1   1     2047.92     2204.54     42.54 o 
  -1  -1   1    19161.73    17713.77    226.16 o 
   0  -1   1     4352.95     4543.98     69.81 o 
   1  -1   1     2582.49     2748.31     65.45 o 
   2  -1   1     1278.33     1356.61     35.63 o 
   3  -1   1      222.42      217.19     12.00 o 
   4  -1   1     3470.84     3479.99     43.31 o 
   5  -1   1     1325.70     1375.50     33.90 o 
   6  -1   1     1494.76     1553.32     60.72 o 
   7  -1   1      731.86      693.76     44.00 o 
   8  -1   1      117.17      110.54     25.09 o 
   9  -1   1      201.13      281.07     38.18 o 
  10  -1   1       38.45       16.73     22.54 o 
 -10   0   1      232.79      229.44     37.81 o 
  -9   0   1      605.94      655.22     50.54 o 
  -8   0   1        2.79        2.55     12.36 o 
  -7   0   1     3107.91     3295.72     95.63 o 
  -6   0   1     1451.10     1454.79     56.36 o 
  -5   0   1       82.50       98.21      8.99 o 
  -4   0   1     2459.70     2369.89     40.72 o 
  -3   0   1      135.08      156.69     16.54 o 
  -2   0   1     5380.09     5659.97     58.54 o 
  -1   0   1      133.59      160.71      5.45 o 
   0   0   1     2779.01     3093.92     47.63 o 
   1   0   1     9752.45    10148.59    138.53 o 
   2   0   1     7332.38     7820.64     80.53 o 
   3   0   1     1204.41     1263.54     25.71 o 
   4   0   1     2031.34     2161.64     54.90 o 
   5   0   1     4929.09     4873.37     69.64 o 
   6   0   1      503.36      459.81     29.82 o 
   7   0   1     4846.46     4880.31    118.90 o 
   8   0   1      862.61      969.74     54.90 o 
   9   0   1      612.95      596.68     48.36 o 
  10   0   1      425.55      452.33     48.00 o 
 -10   1   1      158.90      141.81     34.91 o 
  -9   1   1      189.20      255.25     37.09 o 
  -8   1   1       79.24       56.72     20.73 o 
  -7   1   1       67.91       43.27     17.45 o 
  -6   1   1     2398.12     2470.70     78.90 o 
  -5   1   1     1292.26     1273.71     50.54 o 
  -4   1   1     4058.37     4377.27     55.51 o 
  -3   1   1     2746.03     2756.21     36.32 o 
  -2   1   1    20364.30    21240.51    200.17 o 
  -1   1   1       30.77       45.59      5.27 o 
   0   1   1     5521.49     5932.22     85.08 o 
   1   1   1    12025.48    12899.27    174.89 o 
   2   1   1     2525.19     2753.58     57.45 o 
   3   1   1    13799.16    13604.67    194.89 o 
   4   1   1    12782.64    13136.70    197.07 o 
   5   1   1       52.39       37.05      8.91 o 
   6   1   1     1735.87     1735.10     40.36 o 
   7   1   1      163.87      160.35     22.91 o 
   8   1   1       60.04       63.99     19.27 o 
   9   1   1       23.80       24.73     17.09 o 
  10   1   1        3.08        7.27     18.91 o 
  -9   2   1       55.42       67.99     25.82 o 
  -8   2   1      667.63      653.76     50.90 o 
  -7   2   1      515.29      521.05     42.54 o 
  -6   2   1     2248.76     2272.90     79.63 o 
  -5   2   1     7385.37     7393.19    146.90 o 
  -4   2   1      378.34      378.61     10.49 o 
  -3   2   1    16250.34    16598.61    158.88 o 
  -2   2   1    26190.41    25558.38    229.23 o 
  -1   2   1    20305.27    20590.83    186.60 o 
   0   2   1    15136.93    15403.94    144.23 o 
   1   2   1     1437.15     1573.82     25.94 o 
   2   2   1     2132.90     2251.08     54.90 o 
   3   2   1      253.10      292.70     20.73 o 
   4   2   1      404.69      397.42     26.54 o 
   5   2   1      794.78      855.93     38.91 o 
   6   2   1       33.76       21.06      8.36 o 
   7   2   1      134.87      123.40     14.37 o 
   8   2   1      919.85      940.65     49.81 o 
   9   2   1      166.18      174.89     27.27 o 
  10   2   1       56.10       57.09     22.18 o 
  -9   3   1      592.76      592.31     58.18 o 
  -8   3   1      163.03      229.07     36.36 o 
  -7   3   1      387.52      498.14     44.36 o 
  -6   3   1     1100.94     1134.09     59.27 o 
  -5   3   1       32.89       32.36     14.91 o 
  -4   3   1      247.85      251.98     25.45 o 
  -3   3   1       66.42       77.70      7.48 o 
  -2   3   1     6843.82     6907.13    136.90 o 
  -1   3   1     1560.04     1483.57     28.39 o 
   0   3   1     3530.06     3660.42     50.34 o 
   1   3   1     3370.87     3340.40     50.18 o 
   2   3   1     2304.40     2401.38     40.18 o 
   3   3   1     6892.14     7136.85    131.26 o 
   4   3   1     4179.51     4349.81     99.99 o 
   5   3   1    13008.87    13042.89    219.98 o 
   6   3   1      479.97      470.51     34.54 o 
   7   3   1     4809.80     4738.30    101.08 o 
   8   3   1     3505.41     3658.60     97.45 o 
   9   3   1      329.93      311.61     32.72 o 
  10   3   1      244.69      179.62     29.09 o 
  11   3   1        7.59       14.54     18.18 o 
  -8   4   1      112.21      117.08     30.91 o 
  -7   4   1       65.52       78.54     25.09 o 
  -6   4   1      476.35      394.51     40.00 o 
  -5   4   1      105.70      125.81     23.27 o 
  -4   4   1      876.26      855.93     46.54 o 
  -3   4   1     2267.56     2160.51     40.87 o 
  -2   4   1     8230.19     8266.57    127.99 o 
  -1   4   1    10467.32     9996.07    111.67 o 
   0   4   1     1051.88     1142.41     33.63 o 
   1   4   1    30431.56    28669.89    264.20 o 
   2   4   1     2869.03     2852.18     45.57 o 
   3   4   1     1910.47     1995.72     35.52 o 
   4   4   1     6886.16     7391.59     96.36 o 
   5   4   1        8.43       27.63     12.73 o 
   6   4   1       68.09      115.63     21.82 o 
   7   4   1       18.43       22.91     13.09 o 
   8   4   1       41.96       45.11     11.79 o 
   9   4   1       29.55       10.91     13.45 o 
  10   4   1        8.41       -0.36     12.73 o 
  11   4   1       50.08       15.64     19.27 o 
  -8   5   1      339.08      331.24     47.63 o 
  -7   5   1      465.41      490.14     50.18 o 
  -6   5   1      353.36      324.34     38.18 o 
  -5   5   1     3885.55     3917.49    117.81 o 
  -4   5   1      266.06      276.34     30.91 o 
  -3   5   1     2304.35     2245.26     77.08 o 
  -2   5   1     3100.34     3089.26     54.60 o 
  -1   5   1      103.55       90.57     19.63 o 
   0   5   1       11.27       23.01      6.99 o 
   1   5   1      107.35      117.38     13.27 o 
   2   5   1      213.90      268.80     14.91 o 
   3   5   1      508.15      483.97     13.56 o 
   4   5   1       72.33       59.61      8.59 o 
   5   5   1        4.72       18.83      7.60 o 
   6   5   1      252.17      249.27     24.73 o 
   7   5   1     1090.45     1067.50     39.43 o 
   8   5   1      510.00      524.67     26.80 o 
   9   5   1     2199.17     2137.27     75.27 o 
  10   5   1      127.85      126.17     23.27 o 
  -7   6   1       23.80       29.82     20.73 o 
  -6   6   1       39.14       58.18     22.54 o 
  -5   6   1       89.54       86.90     24.00 o 
  -4   6   1        8.92       32.00     17.09 o 
  -3   6   1      398.62      325.06     33.45 o 
  -2   6   1       15.73       25.87     19.82 o 
  -1   6   1       69.11       60.10     13.64 o 
   0   6   1     1020.20     1051.36     32.50 o 
   1   6   1       53.46       68.40     10.50 o 
   2   6   1     1340.56     1257.87     34.32 o 
   3   6   1    10121.72     9697.46    102.09 o 
   4   6   1       14.69       24.03     12.00 o 
   5   6   1     7202.18     7192.10    158.90 o 
   6   6   1     1532.43     1444.65     41.93 o 
   7   6   1      379.41      406.77     25.26 o 
   8   6   1      270.86      261.07     34.54 o 
   9   6   1       40.62       38.91     18.91 o 
  -6   7   1       94.24       72.36     27.63 o 
  -5   7   1        8.91        4.73     17.09 o 
  -4   7   1      784.02      759.57     54.18 o 
  -3   7   1     1966.82     2019.10     82.90 o 
  -2   7   1      546.50      519.59     42.54 o 
  -1   7   1     7174.63     6945.27    102.70 o 
   0   7   1     1213.90     1234.62     38.40 o 
   1   7   1     4487.83     4521.35     77.00 o 
   2   7   1      484.87      432.55     22.59 o 
   3   7   1      421.74      425.70     30.54 o 
   4   7   1       43.62       42.33      8.74 o 
   5   7   1      791.82      870.84     51.63 o 
   6   7   1      821.53      961.01     57.81 o 
   7   7   1        1.88       13.45     13.09 o 
   8   7   1      425.62      489.05     48.00 o 
   9   7   1      339.17      313.43     40.72 o 
  -6   8   1        0.05        5.09     19.63 o 
  -5   8   1      457.90      432.69     49.45 o 
  -4   8   1      184.15      203.26     34.91 o 
  -3   8   1      279.42      200.35     32.36 o 
  -2   8   1      100.42       68.72     22.54 o 
  -1   8   1      691.04      691.65     31.94 o 
   0   8   1      367.62      351.31     23.66 o 
   1   8   1      678.89      637.38     29.91 o 
   2   8   1     1046.02      989.85     35.55 o 
   3   8   1      349.62      331.26     21.58 o 
   4   8   1        0.43        2.24      7.13 o 
   5   8   1       28.95       38.91     15.27 o 
   6   8   1      559.31      586.86     46.91 o 
   7   8   1     1860.84     1578.78     81.45 o 
   8   8   1      123.49       83.99     24.73 o 
   9   8   1      652.62      593.04     56.00 o 
  10   8   1      383.30      411.97     49.45 o 
  -5   9   1      142.76      113.08     33.82 o 
  -4   9   1       74.28       71.63     27.27 o 
  -3   9   1       65.82       12.73     18.54 o 
  -2   9   1        1.10        9.09     13.82 o 
  -1   9   1       78.91       65.45     21.82 o 
   0   9   1      894.76      965.28     39.62 o 
   1   9   1     1692.03     1738.64     51.80 o 
   2   9   1       32.07       22.60     10.67 o 
   3   9   1     3654.19     3389.90     70.23 o 
   4   9   1      856.29      881.02     56.36 o 
   5   9   1      506.92      490.87     44.36 o 
   6   9   1      186.38      200.71     33.09 o 
   7   9   1      138.86       71.27     23.63 o 
   8   9   1       41.85       34.18     18.91 o 
   9   9   1      329.80      247.62     42.18 o 
  10   9   1      271.42      256.34     44.36 o 
  -4  10   1      123.80       77.81     30.91 o 
  -3  10   1      689.58      786.84     61.81 o 
  -2  10   1       18.25       13.45     19.27 o 
  -1  10   1      779.56      802.11     57.45 o 
   0  10   1      215.01      236.54     53.63 o 
   1  10   1      539.14      514.66     30.96 o 
   2  10   1       15.70       29.45     17.82 o 
   3  10   1     1413.90     1490.06     75.63 o 
   4  10   1      313.21      257.80     36.36 o 
   5  10   1      483.55      462.51     48.00 o 
   6  10   1      763.71      814.11     59.99 o 
   7  10   1       28.19       39.63     18.91 o 
   8  10   1        1.35       -4.73     13.82 o 
   9  10   1        0.54        7.27     20.00 o 
  10  10   1      102.91       95.26     31.63 o 
  -2  11   1       16.60       20.00     22.54 o 
  -1  11   1      276.27      208.35     37.09 o 
   0  11   1      294.23      296.34     40.00 o 
   1  11   1       13.39       18.54     19.63 o 
   2  11   1       19.30       26.54     21.09 o 
   3  11   1       10.66       10.91     18.54 o 
   4  11   1      224.11      262.16     38.54 o 
   5  11   1      319.87      374.88     46.54 o 
   6  11   1        2.02       -1.09     13.45 o 
   7  11   1      394.55      400.33     49.45 o 
   8  11   1      119.02       87.63     32.00 o 
   9  11   1        0.92       39.27     18.54 o 
   1  12   1      511.84      591.22     55.63 o 
   2  12   1      148.52      159.26     33.82 o 
   3  12   1      282.32      263.61     42.18 o 
   4  12   1       96.46      115.63     33.82 o 
   5  12   1      204.71      195.62     38.91 o 
   6  12   1        1.30        2.55     20.36 o 
   7  12   1      209.25      213.44     40.36 o 
   8  12   1      154.50      147.62     36.36 o 
   2  13   1       22.07        8.00     25.45 o 
   3  13   1      139.53      108.72     34.18 o 
   4  13   1      191.58      195.98     41.81 o 
   5  13   1        5.94        4.36     20.73 o 
   6  13   1       21.35       17.82     27.27 o 
  -5 -13   2       34.95       13.45     25.82 o 
  -4 -13   2       55.34       40.72     25.45 o 
  -3 -13   2      224.30      226.89     41.45 o 
  -2 -13   2        7.76        3.64     21.09 o 
  -1 -13   2       48.50       46.54     27.63 o 
  -7 -12   2      230.65      222.16     40.72 o 
  -6 -12   2       54.20       68.36     27.63 o 
  -5 -12   2       58.67       57.81     26.54 o 
  -4 -12   2        2.17       23.27     22.18 o 
  -3 -12   2       73.07       77.81     29.45 o 
  -2 -12   2       28.54       24.73     23.27 o 
  -1 -12   2      271.85      427.96     49.45 o 
   0 -12   2       25.19       24.00     25.09 o 
  -9 -11   2       50.83       46.54     23.63 o 
  -8 -11   2       22.92       32.72     19.63 o 
  -7 -11   2      336.63      366.51     47.63 o 
  -6 -11   2       88.95      103.63     29.45 o 
  -5 -11   2      128.77      116.35     28.36 o 
  -4 -11   2      201.54      197.80     36.00 o 
  -3 -11   2       13.97        0.73     18.91 o 
  -2 -11   2        8.95       14.18     18.54 o 
  -1 -11   2       16.65       28.72     21.82 o 
   0 -11   2       97.96      107.26     28.00 o 
  -9 -10   2       45.23       45.81     22.18 o 
  -8 -10   2       17.71       13.45     18.91 o 
  -7 -10   2        4.92       -4.00     13.82 o 
  -6 -10   2      248.03      290.52     39.63 o 
  -5 -10   2      517.75      625.04     51.63 o 
  -4 -10   2        5.56       -3.64     14.91 o 
  -3 -10   2     1339.72     1207.53     69.45 o 
  -2 -10   2       10.49        8.36     16.73 o 
  -1 -10   2      420.76      439.96     43.63 o 
   0 -10   2        0.01      -12.00     13.82 o 
   1 -10   2      675.44      801.75     56.72 o 
   4 -10   2      412.91      481.05     51.63 o 
  -9  -9   2      140.16      156.35     34.18 o 
  -8  -9   2       73.72       45.81     19.27 o 
  -7  -9   2      234.99      225.07     34.91 o 
  -6  -9   2       31.45       46.54     18.18 o 
  -5  -9   2      959.84      971.55     60.36 o 
  -4  -9   2        3.72        6.10     16.91 o 
  -3  -9   2     1130.94     1110.45     63.27 o 
  -2  -9   2     1714.53     1592.59     73.45 o 
  -1  -9   2      168.70      191.62     29.82 o 
   0  -9   2      772.20      807.93     52.36 o 
   1  -9   2      121.81       95.26     24.36 o 
   2  -9   2        7.64       10.86     11.53 o 
   3  -9   2        7.63        6.54     16.73 o 
   4  -9   2        2.72       -8.73     15.27 o 
   5  -9   2       52.56       44.00     25.45 o 
  -8  -8   2      314.89      329.75     27.23 o 
  -7  -8   2       37.94       33.02     11.79 o 
  -6  -8   2     1163.94     1123.50     41.09 o 
  -5  -8   2      467.26      438.46     28.72 o 
  -4  -8   2        9.89       13.30     11.45 o 
  -3  -8   2        1.41       -2.18     10.91 o 
  -2  -8   2      403.37      434.87     38.91 o 
  -1  -8   2     1051.89      998.10     54.18 o 
   0  -8   2       27.17       14.04     12.18 o 
   1  -8   2      183.09      176.58     19.14 o 
   2  -8   2      264.57      229.47     20.90 o 
   3  -8   2      305.79      323.61     35.63 o 
   4  -8   2        7.51       -7.27     13.82 o 
   5  -8   2      428.78      485.41     49.45 o 
 -10  -7   2       27.65        9.82     17.82 o 
  -9  -7   2       10.98        5.45     16.36 o 
  -8  -7   2      117.37      182.28     21.15 o 
  -7  -7   2      593.18      609.33     47.09 o 
  -6  -7   2       67.79       47.03     12.08 o 
  -5  -7   2      929.52      987.23     46.00 o 
  -4  -7   2      324.00      307.43     19.66 o 
  -3  -7   2      567.01      574.56     24.71 o 
  -2  -7   2      135.23      126.53     21.45 o 
  -1  -7   2     2945.12     2922.79    192.17 o 
   0  -7   2      660.62      671.97     36.72 o 
   1  -7   2     3715.43     3683.61     69.37 o 
   2  -7   2     3920.45     3784.55     72.88 o 
   3  -7   2        9.01       -4.08      7.53 o 
   4  -7   2     1767.94     1714.76     75.27 o 
   5  -7   2      240.82      237.80     34.91 o 
   6  -7   2       24.80       32.00     19.27 o 
 -10  -6   2        7.95       10.54     17.45 o 
  -9  -6   2        8.76        5.82     13.82 o 
  -8  -6   2      160.78      178.17     30.18 o 
  -7  -6   2      989.21      991.15     39.33 o 
  -6  -6   2       49.01       60.54     12.19 o 
  -5  -6   2     6415.17     6233.90    114.17 o 
  -4  -6   2     3954.84     3914.13     76.90 o 
  -3  -6   2     1168.82     1090.83     32.48 o 
  -2  -6   2     8470.79     8107.65     78.64 o 
  -1  -6   2      674.62      687.75     24.29 o 
   0  -6   2      757.35      729.87     26.04 o 
   1  -6   2      108.14      119.47     13.10 o 
   2  -6   2       29.88       58.21     11.42 o 
   3  -6   2      487.76      503.03     27.63 o 
   4  -6   2      340.52      332.70     33.09 o 
   5  -6   2        0.02       -8.00     11.64 o 
   6  -6   2       13.75      -19.63     13.09 o 
   7  -6   2        5.07       55.27     25.09 o 
 -11  -5   2      428.78      298.16     46.18 o 
 -10  -5   2      150.21      158.17     34.54 o 
  -9  -5   2      487.35      465.42     46.91 o 
  -8  -5   2     1795.53     1696.95     79.63 o 
  -7  -5   2      134.92      160.53     18.22 o 
  -6  -5   2      359.63      334.51     22.75 o 
  -5  -5   2      443.84      432.40     22.88 o 
  -4  -5   2        2.41       19.56      7.07 o 
  -3  -5   2     1558.63     1552.09     44.00 o 
  -2  -5   2      573.87      540.38     20.97 o 
  -1  -5   2     1042.93     1068.73     27.16 o 
   0  -5   2       15.83       22.26      6.63 o 
   1  -5   2       16.18       11.59      6.41 o 
   2  -5   2      135.09      117.88     12.73 o 
   3  -5   2     2637.19     2630.54     54.25 o 
   4  -5   2      981.41      924.62     38.72 o 
   6  -5   2     2728.10     2696.50     98.90 o 
   7  -5   2        2.95      -13.64      9.09 o 
   8  -5   2      725.80      653.76     59.63 o 
 -11  -4   2      107.51       75.99     31.27 o 
 -10  -4   2       24.10       61.81     25.09 o 
  -9  -4   2        0.40        8.73     16.00 o 
  -8  -4   2        0.63        4.73     14.54 o 
  -7  -4   2      102.01      113.70     28.54 o 
  -6  -4   2      236.07      215.23     12.89 o 
  -5  -4   2      263.03      270.18     18.17 o 
  -4  -4   2       90.86       67.54      5.98 o 
  -3  -4   2     9265.65     9296.50    110.57 o 
  -2  -4   2       17.25       15.39      5.38 o 
  -1  -4   2    20917.02    19598.21    353.24 o 
   0  -4   2    13871.31    13680.42    149.62 o 
   1  -4   2     4228.78     4332.40     96.90 o 
   2  -4   2    13502.20    12881.17    167.26 o 
   3  -4   2       28.62       33.36      8.44 o 
   4  -4   2     1516.56     1433.06     39.02 o 
   5  -4   2       11.32        4.36     10.91 o 
   6  -4   2      440.72      454.14     40.36 o 
   7  -4   2        4.48        9.82     14.54 o 
   8  -4   2       69.00       39.27     22.18 o 
 -10  -3   2      135.10       86.90     29.09 o 
  -9  -3   2      311.32      300.34     41.45 o 
  -8  -3   2      477.11      420.42     48.72 o 
  -7  -3   2     4594.78     4514.74    112.17 o 
  -6  -3   2      875.28      807.33     22.92 o 
  -5  -3   2     7990.15     8081.07     82.08 o 
  -4  -3   2     5452.81     5172.04     55.18 o 
  -3  -3   2      195.16      206.46     14.91 o 
  -2  -3   2     8038.23     8292.60    220.35 o 
  -1  -3   2       28.60       35.55      6.18 o 
   0  -3   2     2196.40     2226.72     33.69 o 
   1  -3   2      140.14      132.50      9.26 o 
   2  -3   2     2139.65     2028.19     56.72 o 
   3  -3   2      471.10      446.87     28.72 o 
   4  -3   2        0.28       -4.69      5.64 o 
   5  -3   2        1.95        4.50      8.28 o 
   6  -3   2      192.20      201.44     27.27 o 
   7  -3   2     1163.88     1352.61     67.99 o 
   8  -3   2       82.21       98.90     25.45 o 
   9  -3   2      343.43      391.97     47.27 o 
 -10  -2   2      485.18      509.41     46.18 o 
  -9  -2   2        2.47      -11.64     11.64 o 
  -8  -2   2      799.81      911.92     48.72 o 
  -7  -2   2      523.21      495.23     34.54 o 
  -6  -2   2      264.42      265.43     22.91 o 
  -5  -2   2      253.40      271.63     14.73 o 
  -4  -2   2     1516.74     1490.99     32.95 o 
  -3  -2   2       40.96       42.61      4.66 o 
  -2  -2   2      332.26      292.36     21.09 o 
  -1  -2   2      289.74      361.56     14.54 o 
   0  -2   2     2687.35     2747.77     59.63 o 
   1  -2   2    10794.21    11175.09    111.55 o 
   2  -2   2      191.15      184.88     12.18 o 
   3  -2   2    10363.53    10341.32    114.99 o 
   4  -2   2     7753.80     7803.84    139.81 o 
   5  -2   2      618.43      603.76     25.04 o 
   6  -2   2     2547.19     2641.96     84.36 o 
   7  -2   2      248.94      254.52     30.91 o 
   8  -2   2      556.36      564.68     47.27 o 
   9  -2   2       48.29       35.63     22.18 o 
 -10  -1   2       22.00       28.36     20.73 o 
  -9  -1   2       48.03       54.18     21.45 o 
  -8  -1   2       44.58        5.82     13.09 o 
  -7  -1   2       94.08      101.45     20.00 o 
  -6  -1   2     1365.87     1367.52     51.27 o 
  -5  -1   2      351.06      358.71     15.36 o 
  -4  -1   2      172.79      192.95     10.72 o 
  -3  -1   2    19880.35    19976.15    181.48 o 
  -2  -1   2     7681.30     7792.87     84.21 o 
  -1  -1   2    12842.90    12919.97    124.05 o 
   0  -1   2    40210.93    34916.63    305.13 o 
   1  -1   2     2592.78     2701.23     57.45 o 
   2  -1   2    12762.98    13477.04    194.53 o 
   3  -1   2      147.97      135.92     10.09 o 
   4  -1   2     9063.17     8968.52     86.28 o 
   5  -1   2      184.51      178.88     15.09 o 
   6  -1   2     2877.36     2736.07     56.64 o 
   7  -1   2     1281.15     1190.44     58.54 o 
   8  -1   2        3.53      -14.18     10.54 o 
   9  -1   2       68.93       40.72     21.82 o 
  10  -1   2      170.65      282.16     42.18 o 
 -10   0   2      249.97      302.16     41.45 o 
  -9   0   2     1194.20     1217.35     66.54 o 
  -8   0   2      105.32       79.27     21.45 o 
  -7   0   2     2498.92     2545.24     83.27 o 
  -6   0   2     6078.65     6275.47    130.90 o 
  -5   0   2     1004.75     1045.00     43.27 o 
  -4   0   2     6405.71     6597.97     72.69 o 
  -3   0   2        0.97       12.14      5.27 o 
  -2   0   2    11098.65    10978.82    293.43 o 
  -1   0   2      117.48      138.67      7.34 o 
   0   0   2    21521.51    20083.39    259.25 o 
   1   0   2     4258.90     4403.63     77.08 o 
   2   0   2      941.53      927.77     22.35 o 
   3   0   2     1358.96     1351.40     30.91 o 
   4   0   2     4672.21     4796.39     67.43 o 
   5   0   2     1353.17     1371.68     35.09 o 
   6   0   2       30.90       29.16      8.99 o 
   7   0   2     2280.51     2449.61     81.08 o 
   8   0   2      956.03     1026.82     56.36 o 
   9   0   2       59.61       37.09     18.18 o 
  10   0   2      318.81      271.98     39.27 o 
  -9   1   2       27.16       30.18     21.82 o 
  -8   1   2      168.30      170.17     30.18 o 
  -7   1   2      107.19       35.27     16.73 o 
  -6   1   2     1506.74     1500.60     61.45 o 
  -5   1   2       39.98       17.82     11.27 o 
  -4   1   2      706.74      706.12     34.54 o 
  -3   1   2     2087.53     2122.73     56.00 o 
  -2   1   2     1092.48     1021.00     34.54 o 
  -1   1   2    15874.10    16242.17    346.33 o 
   0   1   2     2696.39     2768.08     36.74 o 
   1   1   2    24901.07    24283.69    477.78 o 
   2   1   2    28171.19    27350.04    358.52 o 
   3   1   2     3659.19     3577.52     78.18 o 
   4   1   2    16995.02    17826.49    261.80 o 
   5   1   2      104.41       86.54     15.27 o 
   6   1   2     2667.49     2947.51     57.19 o 
   7   1   2       35.38       31.40     10.09 o 
   8   1   2     1624.79     1592.96     67.27 o 
   9   1   2      320.71      294.16     34.91 o 
  10   1   2      468.91      464.69     45.45 o 
  -9   2   2      183.41      216.35     37.45 o 
  -8   2   2      244.78      246.52     36.00 o 
  -7   2   2       26.14       68.36     22.18 o 
  -6   2   2     1719.90     1661.68     67.99 o 
  -5   2   2     3595.14     3518.97     95.26 o 
  -4   2   2      767.82      719.21     38.54 o 
  -3   2   2     4264.33     4391.63     95.26 o 
  -2   2   2    10076.46     9892.41    101.41 o 
  -1   2   2      914.01      955.93     20.38 o 
   0   2   2    24377.78    23120.94    281.61 o 
   1   2   2     9534.93     9792.66    142.53 o 
   3   2   2     2277.91     2377.25     64.72 o 
   4   2   2    21022.03    20497.53    296.34 o 
   5   2   2     2885.77     2899.03     79.99 o 
   6   2   2      566.33      630.86     37.81 o 
   7   2   2     2135.97     2142.64     51.27 o 
   8   2   2      366.58      358.88     32.72 o 
   9   2   2      257.26      277.43     32.36 o 
  10   2   2       82.88       43.27     19.27 o 
  -9   3   2      380.87      431.24     53.09 o 
  -8   3   2      226.98      300.70     41.81 o 
  -7   3   2      303.41      347.61     38.54 o 
  -6   3   2      835.75      834.84     52.36 o 
  -5   3   2      643.93      658.13     43.63 o 
  -4   3   2     4608.17     4559.61    110.90 o 
  -3   3   2     5212.11     5301.63     64.50 o 
  -2   3   2    13467.35    13132.61    133.33 o 
  -1   3   2      282.19      224.75     11.43 o 
   0   3   2     9510.19     9698.39    106.49 o 
   1   3   2     3608.40     3689.06     54.18 o 
   2   3   2     2390.24     2378.40     81.08 o 
   3   3   2     1575.41     1714.40     57.45 o 
   4   3   2      225.80      246.52     25.09 o 
   5   3   2     5069.13     4822.14    115.99 o 
   6   3   2     2511.70     2345.62     75.99 o 
   7   3   2      197.57      190.89     26.18 o 
   8   3   2      914.36      968.97     37.11 o 
   9   3   2        6.80        2.18     11.64 o 
  10   3   2      304.06      287.61     34.54 o 
  -8   4   2      517.47      642.13     58.54 o 
  -7   4   2       29.44       74.54     25.45 o 
  -6   4   2      841.03      858.47     56.36 o 
  -5   4   2     1080.07     1062.09     58.54 o 
  -4   4   2      816.99      819.93     48.36 o 
  -3   4   2      984.37      968.65     49.09 o 
  -2   4   2      338.56      355.23     15.75 o 
  -1   4   2     6523.29     6494.91     82.73 o 
   0   4   2     1704.02     1667.86     35.56 o 
   1   4   2     1557.23     1605.85     35.09 o 
   2   4   2     7360.82     7262.01     89.63 o 
   3   4   2      462.89      446.20     18.43 o 
   4   4   2     2052.80     2063.10     70.90 o 
   5   4   2     1531.50     1510.78     63.27 o 
   6   4   2     5147.91     4960.31    127.63 o 
   7   4   2      495.82      443.60     37.45 o 
   8   4   2     1872.75     1812.10     50.27 o 
   9   4   2      753.69      842.84     49.45 o 
  10   4   2       23.42       36.36     16.36 o 
  11   4   2      233.97      331.61     39.63 o 
  -8   5   2      181.40      145.81     37.09 o 
  -7   5   2      226.72      254.16     40.00 o 
  -6   5   2        3.32        8.36     16.00 o 
  -5   5   2     1386.72     1260.62     66.54 o 
  -4   5   2     1092.24     1026.46     56.00 o 
  -3   5   2     1319.22     1302.07     60.72 o 
  -2   5   2     1832.25     1758.79     39.15 o 
  -1   5   2     2180.96     2225.15     45.25 o 
   0   5   2     9971.31     9628.34    116.22 o 
   1   5   2      438.14      455.78     20.03 o 
   2   5   2    28145.28    27111.22    261.00 o 
   3   5   2     2589.24     2588.67     75.63 o 
   4   5   2     5630.00     5711.54     76.27 o 
   5   5   2     5126.04     5173.56     79.56 o 
   6   5   2      175.63      146.90     25.09 o 
   7   5   2      581.65      572.32     44.36 o 
   8   5   2       15.46       25.09     18.54 o 
   9   5   2       62.73       49.13     15.82 o 
  10   5   2       40.36       55.63     19.63 o 
  11   5   2        1.02       -8.00     14.54 o 
  -7   6   2      215.69      164.71     37.09 o 
  -6   6   2      264.91      272.34     38.91 o 
  -5   6   2      305.01      332.70     40.36 o 
  -4   6   2     3261.99     3395.71    112.35 o 
  -3   6   2        4.93       29.82     16.00 o 
  -2   6   2     3695.03     3404.44    102.54 o 
  -1   6   2     2494.42     2410.83     52.00 o 
   0   6   2     1032.54     1069.86     33.03 o 
   1   6   2        9.80       28.77     38.18 o 
   2   6   2       79.05       82.80     11.23 o 
   3   6   2      395.92      382.10     19.81 o 
   4   6   2     2893.02     2700.50     87.27 o 
   5   6   2      361.21      385.79     36.36 o 
   6   6   2      713.63      669.03     47.63 o 
   7   6   2      332.39      245.43     32.72 o 
   8   6   2       51.21       62.18     20.36 o 
   9   6   2      379.07      342.88     42.18 o 
  -6   7   2       32.39       14.91     18.91 o 
  -5   7   2       11.81       -6.91     12.36 o 
  -4   7   2       57.42       92.36     26.54 o 
  -3   7   2      257.27      294.88     36.72 o 
  -2   7   2      367.25      381.79     37.81 o 
  -1   7   2      560.82      553.96     27.07 o 
   0   7   2     1755.45     1772.46     46.59 o 
   1   7   2      948.01      963.99     33.94 o 
   2   7   2     1793.33     1677.97     44.44 o 
   3   7   2     2351.87     2286.38     51.81 o 
   4   7   2     4204.43     4128.46     96.72 o 
   5   7   2      181.81      162.90     26.18 o 
   6   7   2     5039.59     5007.58    141.08 o 
   7   7   2     1082.70     1170.81     69.09 o 
   8   7   2      373.98      449.42     47.63 o 
   9   7   2      954.52     1022.82     68.72 o 
  -5   8   2      111.23      158.90     34.91 o 
  -4   8   2       73.69       52.36     21.45 o 
  -3   8   2      663.82      615.58     52.72 o 
  -2   8   2      879.21      888.29     58.18 o 
  -1   8   2     1427.38     1412.83     67.99 o 
   0   8   2     3183.34     3100.10     90.54 o 
   1   8   2      385.20      342.80     23.81 o 
   2   8   2     3738.76     3572.73     71.82 o 
   3   8   2     1308.50     1366.83     42.60 o 
   4   8   2      296.28      314.31     21.58 o 
   5   8   2       89.36      101.81     23.27 o 
   6   8   2      245.58      325.43     37.81 o 
   7   8   2        4.75       35.63     17.82 o 
   8   8   2      433.14      391.60     45.81 o 
   9   8   2       50.44       36.36     22.18 o 
  10   8   2       13.09       11.27     21.82 o 
  -5   9   2        9.57       -9.09     21.45 o 
  -4   9   2      678.56      636.67     59.27 o 
  -3   9   2      110.01      145.81     32.00 o 
  -2   9   2      204.64      177.44     32.72 o 
  -1   9   2       99.78      139.26     28.36 o 
   0   9   2      426.59      420.93     27.80 o 
   1   9   2       59.06       65.27     15.16 o 
   2   9   2     1123.86     1117.69     41.91 o 
   3   9   2       24.46       29.77     11.94 o 
   4   9   2      383.68      390.68     25.33 o 
   5   9   2        0.59       -9.09     12.36 o 
   6   9   2       22.14       26.54     14.91 o 
   7   9   2      595.85      507.59     49.81 o 
   8   9   2      343.12      251.62     39.63 o 
   9   9   2      181.99      209.07     40.36 o 
  10   9   2      248.97      375.24     51.63 o 
  -4  10   2       31.85       57.81     25.82 o 
  -3  10   2       16.96       -4.36     21.82 o 
  -2  10   2       70.80       46.91     25.09 o 
  -1  10   2        5.52       11.27     18.54 o 
   0  10   2       33.14       66.54     23.27 o 
   1  10   2      408.46      433.91     29.55 o 
   2  10   2      530.05      538.73     46.00 o 
   3  10   2      329.02      350.40     26.24 o 
   4  10   2     2534.25     2461.97     99.63 o 
   5  10   2      195.32      177.44     33.09 o 
   6  10   2      727.13      696.67     56.00 o 
   7  10   2      466.04      429.78     48.72 o 
   8  10   2        6.67        3.64     13.45 o 
   9  10   2       22.86        8.36     21.45 o 
  -2  11   2      568.21      595.59     58.90 o 
  -1  11   2        8.72       29.09     18.54 o 
   0  11   2      707.40      756.66     58.18 o 
   1  11   2      218.88      228.59     24.29 o 
   2  11   2      180.32      210.16     34.18 o 
   3  11   2       25.92       33.09     21.45 o 
   4  11   2      147.70      167.26     34.91 o 
   5  11   2        2.31       -5.09     16.73 o 
   6  11   2      270.78      327.24     45.45 o 
   7  11   2      204.37      203.98     38.54 o 
   8  11   2        7.32       14.18     16.00 o 
   9  11   2       66.64       84.72     33.09 o 
  -1  12   2        0.33      -22.18     18.18 o 
   2  12   2      198.19      203.26     38.54 o 
   3  12   2      132.00      100.36     32.36 o 
   4  12   2        5.02      -21.45     17.82 o 
   5  12   2        6.97       -5.45     21.09 o 
   6  12   2      128.85      119.63     36.00 o 
   7  12   2       36.03       -4.73     15.27 o 
   2  13   2      379.23      390.51     52.00 o 
   3  13   2        0.25       21.09     25.82 o 
   4  13   2      245.77      209.80     41.45 o 
   5  13   2      115.94      127.99     37.81 o 
  -4 -13   3      114.28      129.08     37.09 o 
  -3 -13   3        0.04       29.82     28.36 o 
  -2 -13   3      263.03      290.16     45.45 o 
  -7 -12   3        1.20       30.54     20.36 o 
  -6 -12   3        0.18       21.45     17.09 o 
  -5 -12   3        4.24       13.09     16.00 o 
  -4 -12   3        4.50       -1.09     19.63 o 
  -3 -12   3      218.19      261.07     42.91 o 
  -2 -12   3      356.06      359.61     48.00 o 
  -1 -12   3        0.05       43.63     25.09 o 
   0 -12   3      691.33      722.48     61.81 o 
  -8 -11   3       14.38       49.45     25.82 o 
  -7 -11   3       82.81       82.17     28.00 o 
  -6 -11   3      550.09      702.85     60.36 o 
  -5 -11   3      162.50      130.90     30.91 o 
  -4 -11   3      217.87      222.53     38.91 o 
  -3 -11   3      149.19      150.17     33.45 o 
  -2 -11   3        3.90       24.00     20.36 o 
  -1 -11   3       45.30       -1.82     17.82 o 
   0 -11   3      363.50      395.60     45.45 o 
   1 -11   3      105.09      127.26     32.36 o 
  -9 -10   3       77.95       79.27     29.09 o 
  -8 -10   3        0.79        4.73     14.18 o 
  -7 -10   3        0.45       15.27     17.09 o 
  -6 -10   3      182.14      153.44     31.27 o 
  -5 -10   3        5.35       27.63     16.36 o 
  -4 -10   3      477.87      445.05     44.36 o 
  -3 -10   3      708.44      673.76     54.90 o 
  -2 -10   3      338.16      327.24     40.36 o 
  -1 -10   3      140.46      119.26     27.63 o 
   0 -10   3        9.93      -17.09     14.54 o 
   1 -10   3      289.68      306.16     39.63 o 
  -8  -9   3        0.99        0.00     14.54 o 
  -7  -9   3       21.60       13.11     10.05 o 
  -6  -9   3       12.14       29.70     11.28 o 
  -5  -9   3      497.32      557.30     43.09 o 
  -4  -9   3      607.65      622.53     46.72 o 
  -3  -9   3       33.12       46.91     20.36 o 
  -2  -9   3     1130.86     1201.35     64.72 o 
  -1  -9   3     1263.28     1210.44     65.45 o 
   0  -9   3      266.74      280.34     34.91 o 
   1  -9   3      450.64      481.41     43.63 o 
   2  -9   3      215.28      244.71     35.63 o 
   3  -9   3       73.83       65.45     22.91 o 
   4  -9   3      195.71      221.44     36.00 o 
 -10  -8   3        5.96       18.91     19.27 o 
  -9  -8   3      310.57      306.88     40.00 o 
  -8  -8   3      584.80      642.68     35.97 o 
  -7  -8   3        0.47        9.27      9.51 o 
  -6  -8   3      502.49      542.43     40.00 o 
  -5  -8   3      280.25      292.75     22.61 o 
  -4  -8   3     1467.14     1439.93     44.34 o 
  -3  -8   3        1.42        2.86      7.34 o 
  -2  -8   3     3184.52     3285.54    103.63 o 
  -1  -8   3     2091.78     2115.09     81.45 o 
   0  -8   3     1813.77     1808.94     75.27 o 
   1  -8   3     1839.13     1950.02     78.18 o 
   2  -8   3       44.18       15.94     10.66 o 
   3  -8   3      101.13       73.71     15.66 o 
   4  -8   3        6.02       -6.54     13.45 o 
   5  -8   3       64.22       70.54     25.45 o 
 -10  -7   3       21.85       16.73     21.09 o 
  -9  -7   3        7.08       16.36     17.82 o 
  -8  -7   3      527.58      516.69     32.11 o 
  -7  -7   3       92.92      118.19     21.82 o 
  -6  -7   3     1081.42     1093.49     98.90 o 
  -5  -7   3     1224.77     1227.04     41.13 o 
  -4  -7   3      158.88      175.40     16.88 o 
  -3  -7   3      377.12      353.66     25.09 o 
  -2  -7   3        6.83       12.73     11.64 o 
  -1  -7   3      736.29      741.76     46.18 o 
   0  -7   3     3062.57     2932.97    107.99 o 
   1  -7   3        0.85        5.68      9.68 o 
   2  -7   3     2290.51     2259.27     63.09 o 
   3  -7   3      276.49      233.37     20.95 o 
   4  -7   3      347.54      351.24     35.63 o 
   5  -7   3       81.88       69.45     22.91 o 
   6  -7   3      337.02      418.51     46.91 o 
 -10  -6   3        1.04        5.45     19.63 o 
  -9  -6   3        2.94      -12.00     13.82 o 
  -8  -6   3      387.40      353.42     40.00 o 
  -7  -6   3      997.31     1009.01     40.74 o 
  -6  -6   3      273.10      282.50     22.09 o 
  -5  -6   3     1015.44     1009.28     36.35 o 
  -4  -6   3     4468.32     4454.34     77.43 o 
  -3  -6   3      199.44      182.24     15.84 o 
  -2  -6   3     3028.90     2957.67     57.88 o 
  -1  -6   3       22.31       21.31     10.91 o 
   0  -6   3     2324.70     2264.07     47.17 o 
   1  -6   3      655.05      685.74     26.56 o 
   2  -6   3     5662.56     5615.91    115.63 o 
   3  -6   3     1899.87     1836.02     48.66 o 
   4  -6   3      417.76      434.14     26.45 o 
   5  -6   3     1281.40     1312.25     65.81 o 
   6  -6   3      225.70      227.25     34.18 o 
   7  -6   3       81.92       23.63     21.45 o 
 -10  -5   3      159.83      181.80     37.45 o 
  -9  -5   3        1.89       11.64     16.36 o 
  -8  -5   3      417.46      447.60     44.72 o 
  -7  -5   3       63.46       72.72     14.55 o 
  -6  -5   3      759.44      803.30     34.15 o 
  -5  -5   3       14.77       -1.82      6.81 o 
  -4  -5   3     6270.79     6283.21     93.68 o 
  -3  -5   3     1990.72     1947.01     44.54 o 
  -2  -5   3     4407.90     4252.44     68.55 o 
  -1  -5   3    11388.38    11389.46    122.40 o 
   0  -5   3      173.73      156.20     12.14 o 
   1  -5   3      905.68      851.32     26.91 o 
   2  -5   3     1057.48     1041.59     32.36 o 
   3  -5   3      186.57      183.37     16.07 o 
   4  -5   3      247.26      248.96     19.28 o 
   5  -5   3        2.35        8.00     13.09 o 
   6  -5   3      452.94      544.32     45.45 o 
   7  -5   3        5.69       10.54     15.27 o 
 -10  -4   3      225.64      212.35     39.63 o 
  -9  -4   3       40.23       29.45     18.91 o 
  -8  -4   3     1378.60     1122.09     66.54 o 
  -7  -4   3     2102.01     1948.56     82.90 o 
  -6  -4   3       58.73       52.65     14.36 o 
  -5  -4   3     1326.75     1291.44     38.66 o 
  -4  -4   3     1464.76     1480.59     67.45 o 
  -3  -4   3      707.10      736.96     25.71 o 
  -2  -4   3      740.49      723.36     24.29 o 
  -1  -4   3       15.00       19.04     15.82 o 
   0  -4   3     7244.74     7167.77     95.81 o 
   1  -4   3     1709.42     1786.43     36.17 o 
   2  -4   3     2681.33     2709.92     64.36 o 
   3  -4   3      476.22      463.11     36.18 o 
   4  -4   3     2456.58     2446.77     53.83 o 
   5  -4   3      103.51      106.12     15.26 o 
   6  -4   3     1566.13     1729.67     74.90 o 
   7  -4   3      575.54      587.95     48.00 o 
   8  -4   3       37.63       26.54     20.73 o 
 -10  -3   3      115.17      165.44     37.45 o 
  -9  -3   3       55.22       37.09     20.73 o 
  -8  -3   3        8.96        8.36     15.27 o 
  -7  -3   3     1213.04     1299.26     44.54 o 
  -6  -3   3     1734.77     1810.02     43.29 o 
  -5  -3   3       21.46       32.76     10.53 o 
  -4  -3   3     2644.68     2684.51     44.82 o 
  -3  -3   3        1.98       13.33     17.82 o 
  -2  -3   3     5543.23     5405.21     73.53 o 
  -1  -3   3        2.35       -2.15      3.82 o 
   0  -3   3    14751.24    13568.89    132.59 o 
   1  -3   3     6206.76     6135.31     74.85 o 
   2  -3   3     6030.62     5931.04     78.17 o 
   3  -3   3    11235.11    11065.12    141.99 o 
   4  -3   3      247.09      222.94     16.84 o 
   5  -3   3     1511.03     1509.69     60.72 o 
   6  -3   3      927.27      909.38     50.54 o 
   7  -3   3       12.13       18.54     15.27 o 
   8  -3   3       36.87       51.63     22.54 o 
   9  -3   3        0.38       10.18     18.91 o 
 -10  -2   3       58.07       57.45     25.09 o 
  -9  -2   3       56.74       53.66     16.05 o 
  -8  -2   3      246.23      255.08     38.54 o 
  -7  -2   3      190.94      204.24     25.45 o 
  -6  -2   3     4025.60     3817.20    103.08 o 
  -5  -2   3     1775.59     1808.24     48.94 o 
  -4  -2   3    12589.49    12390.23    108.13 o 
  -3  -2   3    17543.67    17255.68    137.17 o 
  -2  -2   3      538.85      594.98     19.35 o 
  -1  -2   3    17686.99    17383.34    170.58 o 
   0  -2   3     1058.97     1145.32     26.90 o 
   1  -2   3     1705.81     1830.03     52.72 o 
   2  -2   3      220.03      223.91     12.49 o 
   3  -2   3       54.48       49.63      8.30 o 
   4  -2   3      396.68      397.53     20.19 o 
   5  -2   3      288.39      276.18     26.35 o 
   6  -2   3      197.18      226.38     15.66 o 
   7  -2   3       14.53       16.73     12.36 o 
   8  -2   3      426.52      412.69     41.09 o 
   9  -2   3        3.81      -10.54     17.09 o 
 -10  -1   3      495.73      428.33     45.09 o 
  -9  -1   3      652.60      638.49     48.72 o 
  -8  -1   3      318.05      368.70     35.63 o 
  -7  -1   3     1776.72     1810.76     66.90 o 
  -6  -1   3       36.91       37.81     14.18 o 
  -5  -1   3       90.93      110.17     15.64 o 
  -4  -1   3      336.93      362.34     12.82 o 
  -3  -1   3       19.26       24.92      4.47 o 
  -2  -1   3     4541.08     4702.83     48.19 o 
  -1  -1   3      446.91      441.76     15.55 o 
   0  -1   3     1559.71     1670.92     31.03 o 
   1  -1   3        4.78        6.54      8.00 o 
   2  -1   3     4662.10     4662.51     94.54 o 
   3  -1   3       72.96       81.81     14.18 o 
   4  -1   3     9494.75     9283.24     92.22 o 
   5  -1   3     5278.96     5432.98     74.39 o 
   6  -1   3     2550.47     2519.10    100.17 o 
   7  -1   3     3499.51     3469.52    103.26 o 
   8  -1   3       42.75       -1.82     14.18 o 
   9  -1   3      473.15      536.68     49.09 o 
 -10   0   3       33.05       30.54     24.00 o 
  -9   0   3       58.56       55.63     23.27 o 
  -8   0   3        4.56       18.18     16.36 o 
  -7   0   3       69.45       47.27     17.82 o 
  -6   0   3      162.47      166.53     23.27 o 
  -5   0   3      738.90      735.57     38.18 o 
  -4   0   3     4733.74     4684.69     95.99 o 
  -3   0   3     2295.75     2307.55     42.02 o 
  -2   0   3    34195.38    32035.81    300.30 o 
  -1   0   3     2751.44     2796.84     33.04 o 
   0   0   3    20650.77    20460.27    205.64 o 
   1   0   3    27316.00    25224.04    335.24 o 
   2   0   3      280.68      293.43     21.09 o 
   3   0   3     9903.26     9772.72    112.92 o 
   4   0   3       69.92       66.64      9.88 o 
   5   0   3       98.74       72.37     10.72 o 
   6   0   3       79.53       57.99     16.18 o 
   7   0   3      218.36      232.89     20.15 o 
   8   0   3       35.69       30.18     16.36 o 
   9   0   3        0.90       14.91     15.64 o 
  10   0   3       18.90       28.36     20.36 o 
  -9   1   3      145.94      106.17     28.72 o 
  -8   1   3     1385.34     1360.25     69.81 o 
  -7   1   3       12.15        6.18     12.73 o 
  -6   1   3     3998.92     3934.21    105.45 o 
  -5   1   3     4209.90     3862.22     97.08 o 
  -4   1   3     2310.63     2405.61     69.45 o 
  -3   1   3     4422.87     4407.99     93.45 o 
  -2   1   3       93.04       96.65      6.68 o 
  -1   1   3     5449.80     5508.08     44.41 o 
   0   1   3      538.88      545.58     10.83 o 
   1   1   3     5298.98     5337.62     52.51 o 
   2   1   3      536.98      570.13     28.36 o 
   3   1   3     3414.64     3425.89     81.08 o 
   4   1   3     1036.73     1037.37     43.63 o 
   5   1   3      239.05      215.25     23.63 o 
   6   1   3      418.00      505.38     37.63 o 
   7   1   3      143.57      169.33     17.58 o 
   8   1   3     2071.94     2179.82     80.36 o 
   9   1   3      308.73      352.70     37.81 o 
  10   1   3      123.78      166.17     31.27 o 
  -9   2   3      411.14      363.61     46.91 o 
  -8   2   3        8.47        8.73     16.73 o 
  -7   2   3      540.70      492.69     43.63 o 
  -6   2   3        0.17       15.64     16.73 o 
  -5   2   3      320.49      384.33     33.82 o 
  -4   2   3        5.86       13.45     13.09 o 
  -3   2   3      569.50      598.49     35.63 o 
  -2   2   3      557.21      554.45     14.53 o 
  -1   2   3      611.47      610.11     18.03 o 
   0   2   3     2723.07     2958.60     45.37 o 
   1   2   3     2222.71     2323.67     83.08 o 
   2   2   3    27064.72    25395.30    346.15 o 
   3   2   3     1217.22     1254.44     47.27 o 
   4   2   3     6867.57     6769.61    134.90 o 
   5   2   3    11049.59    10879.08    195.26 o 
   6   2   3       42.15       45.09     13.82 o 
   7   2   3     1876.98     1776.26     47.91 o 
   8   2   3      116.83      128.63     17.04 o 
   9   2   3      375.82      414.87     38.54 o 
  10   2   3        2.06      -17.09     13.82 o 
  -9   3   3        0.26        6.91     26.91 o 
  -8   3   3        2.85      -24.00     16.00 o 
  -7   3   3       11.02        6.91     15.64 o 
  -6   3   3      304.70      302.52     34.91 o 
  -5   3   3      322.92      322.15     34.18 o 
  -4   3   3     6611.66     6239.11    138.17 o 
  -3   3   3     2159.53     2311.44     74.54 o 
  -2   3   3    27379.30    25538.52    240.11 o 
  -1   3   3     9058.47     8578.87     99.52 o 
   0   3   3     1627.70     1835.33     42.13 o 
   1   3   3    13422.11    13003.90    138.39 o 
   2   3   3      718.17      795.49     24.26 o 
   3   3   3     4019.63     3918.58     95.99 o 
   4   3   3       17.80       13.30     15.09 o 
   5   3   3     2935.10     2896.12     85.45 o 
   6   3   3      577.76      554.50     40.36 o 
   7   3   3      474.88      474.14     40.00 o 
   8   3   3     1232.72     1244.81     42.76 o 
   9   3   3      191.90      165.08     26.18 o 
  10   3   3        1.65       36.36     17.09 o 
  -8   4   3      822.11      801.02     64.36 o 
  -7   4   3      161.89      240.34     38.54 o 
  -6   4   3     1246.06     1244.62     68.36 o 
  -5   4   3     1192.16     1104.63     61.09 o 
  -4   4   3      349.50      325.79     34.54 o 
  -3   4   3      539.10      514.14     38.18 o 
  -2   4   3        1.62       11.02      6.36 o 
  -1   4   3     4921.40     4685.54     68.93 o 
   0   4   3      114.02      123.30     15.27 o 
   1   4   3     6033.93     5988.46     82.52 o 
   2   4   3     2342.11     2424.39     47.31 o 
   3   4   3      192.81      196.60     14.33 o 
   4   4   3      116.73      117.08     20.73 o 
   5   4   3      816.74      894.11     50.54 o 
   6   4   3     2165.97     2128.91     79.99 o 
   7   4   3     1016.25      944.65     54.90 o 
   8   4   3     2005.25     2055.83     85.08 o 
   9   4   3      760.56      717.71     35.63 o 
  10   4   3        4.49       -4.73     12.36 o 
  -7   5   3      135.67      102.90     31.27 o 
  -6   5   3        3.00       21.45     19.63 o 
  -5   5   3     1098.61     1125.00     66.18 o 
  -4   5   3       16.93       24.00     18.54 o 
  -3   5   3      201.44      171.26     27.27 o 
  -2   5   3       21.24       32.72     16.00 o 
  -1   5   3      255.57      297.41     17.42 o 
   0   5   3     6793.52     6870.84    140.35 o 
   1   5   3       99.68       91.23     11.17 o 
   2   5   3     9929.39    10046.81    123.58 o 
   3   5   3     8341.84     8048.60    105.82 o 
   4   5   3      711.52      749.75     45.45 o 
   5   5   3     4189.17     4138.19    117.81 o 
   6   5   3       96.07       92.72     21.09 o 
   7   5   3      693.92      745.39     51.27 o 
   8   5   3       67.56       59.63     22.18 o 
   9   5   3      938.90      929.38     62.90 o 
  10   5   3      128.15      104.72     24.73 o 
  -7   6   3      114.49       85.45     33.45 o 
  -6   6   3      300.18      337.43     44.36 o 
  -5   6   3      252.80      150.90     30.18 o 
  -4   6   3     1738.09     1812.21     83.63 o 
  -3   6   3     1310.89     1406.43     69.45 o 
  -2   6   3     3007.22     2912.84     97.45 o 
  -1   6   3     2933.29     2843.17    131.44 o 
   0   6   3      420.62      386.97     21.49 o 
   1   6   3     1940.37     1812.55     45.14 o 
   2   6   3      957.42     1035.31     33.68 o 
   3   6   3     3135.63     3048.24     60.57 o 
   4   6   3       21.73       14.25      9.09 o 
   5   6   3     4425.45     4526.89    128.35 o 
   6   6   3      297.15      287.61     34.91 o 
   7   6   3        0.58        5.45     10.54 o 
   8   6   3       60.18       66.24     16.57 o 
   9   6   3      101.29       55.63     25.82 o 
  10   6   3      241.49      248.71     32.00 o 
  -6   7   3      135.89      149.81     34.91 o 
  -5   7   3      390.45      453.42     50.90 o 
  -4   7   3      322.32      297.43     38.91 o 
  -3   7   3     1043.75     1068.64     64.72 o 
  -2   7   3      219.08      250.16     33.09 o 
  -1   7   3     2551.54     2460.62     56.96 o 
   0   7   3      864.43      868.13     33.71 o 
   1   7   3      767.09      711.97     29.74 o 
   2   7   3      641.78      623.29     28.28 o 
   3   7   3      987.50      938.05     57.09 o 
   4   7   3      453.05      454.50     24.98 o 
   5   7   3      126.75      106.90     22.91 o 
   6   7   3      165.13      168.71     29.82 o 
   7   7   3      896.55      872.29     61.09 o 
   8   7   3        1.53       24.73     17.09 o 
   9   7   3      158.24      146.17     33.82 o 
  10   7   3       12.50       24.73     23.27 o 
  -5   8   3      100.86      116.72     32.00 o 
  -4   8   3       26.58       36.72     22.18 o 
  -3   8   3       38.24       44.72     20.73 o 
  -2   8   3      279.61      321.79     39.63 o 
  -1   8   3       30.36       30.91     17.82 o 
   0   8   3     2205.06     2276.63     58.07 o 
   1   8   3     1022.22     1066.43     42.36 o 
   2   8   3       70.40       85.30     14.40 o 
   3   8   3     1907.77     1962.16     53.04 o 
   4   8   3       12.21       10.37      9.44 o 
   5   8   3     1042.36      978.83     60.72 o 
   6   8   3      275.53      359.61     40.72 o 
   7   8   3     1597.19     1660.59     85.81 o 
   8   8   3       11.36       15.27     17.45 o 
   9   8   3      402.58      358.15     47.27 o 
  10   8   3      355.04      339.24     49.09 o 
  -4   9   3      164.35      145.81     33.09 o 
  -3   9   3      316.67      375.24     46.91 o 
  -2   9   3       95.15      120.72     28.36 o 
  -1   9   3      696.97      699.21     55.63 o 
   0   9   3      448.21      441.81     29.11 o 
   1   9   3     2384.64     2435.46    171.44 o 
   2   9   3      115.77      105.74     35.09 o 
   3   9   3     3023.58     3055.77     71.22 o 
   4   9   3      794.79      741.08     34.46 o 
   5   9   3      165.39      177.37     42.91 o 
   6   9   3      240.89      256.71     37.09 o 
   7   9   3      167.63      162.90     33.45 o 
   8   9   3       32.13       14.91     18.18 o 
   9   9   3       31.93       20.00     20.36 o 
  10   9   3        9.81       42.91     25.09 o 
  -3  10   3      561.20      475.60     54.18 o 
  -2  10   3        0.26       16.00     18.18 o 
  -1  10   3      235.80      246.89     38.91 o 
   0  10   3      103.97       68.36     25.82 o 
   1  10   3        0.20        1.20      9.84 o 
   2  10   3      206.90      204.06     21.95 o 
   3  10   3      104.95      111.15     24.18 o 
   4  10   3      174.29      164.18     19.77 o 
   5  10   3      443.50      472.96     29.79 o 
   6  10   3      113.88      171.99     35.27 o 
   7  10   3       59.06       69.09     24.73 o 
   8  10   3        5.29       12.36     18.91 o 
   9  10   3       76.58       77.08     29.09 o 
  -2  11   3       64.78      123.99     34.18 o 
  -1  11   3      286.11      222.89     40.00 o 
   0  11   3       31.04       45.81     22.18 o 
   1  11   3      219.95      235.98     36.00 o 
   2  11   3       21.37       30.74     13.71 o 
   3  11   3      105.50      173.46     61.09 o 
   4  11   3      249.35      248.71     38.18 o 
   5  11   3      862.89      809.75     63.63 o 
   6  11   3        7.52       45.45     25.82 o 
   7  11   3      847.07      754.85     63.27 o 
   8  11   3      156.25       86.90     30.54 o 
   0  12   3       69.82       56.36     25.45 o 
   1  12   3      632.97      588.31     56.36 o 
   2  12   3       93.08       98.90     30.18 o 
   3  12   3      206.67      202.16     38.91 o 
   4  12   3      132.77       95.99     32.36 o 
   5  12   3        0.24       -9.82     18.18 o 
   6  12   3       26.19       55.63     26.18 o 
   7  12   3       48.27       14.18     21.09 o 
   3  13   3      200.00      213.44     42.91 o 
   4  13   3        2.84       26.54     25.45 o 
   5  13   3       14.22        9.45     24.36 o 
  -7 -12   4      240.26      269.07     45.45 o 
  -6 -12   4       36.80       18.91     18.54 o 
  -5 -12   4       11.14       11.64     16.73 o 
  -4 -12   4        2.05       -5.82     16.73 o 
  -3 -12   4        0.18        2.91     18.91 o 
  -2 -12   4       39.31       28.72     23.27 o 
  -1 -12   4      120.59      183.62     37.09 o 
   0 -12   4        3.72       -1.45     22.54 o 
  -8 -11   4       44.01       41.45     24.73 o 
  -7 -11   4      138.57      160.35     34.54 o 
  -6 -11   4        7.05       13.82     15.27 o 
  -5 -11   4      193.58      130.53     32.00 o 
  -4 -11   4       54.72       83.27     25.09 o 
  -3 -11   4       61.32       45.09     24.00 o 
  -2 -11   4      150.78      186.53     35.63 o 
  -1 -11   4       20.49       24.73     21.09 o 
   0 -11   4       30.96       -4.73     18.18 o 
   1 -11   4      433.57      497.41     53.45 o 
  -8 -10   4       95.19      119.26     32.00 o 
  -7 -10   4       43.27      107.63     29.09 o 
  -6 -10   4      333.90      315.49     26.80 o 
  -5 -10   4     1253.93     1376.73     92.36 o 
  -4 -10   4       51.55       41.45     17.45 o 
  -3 -10   4     1021.13      982.10     65.09 o 
  -2 -10   4      326.45      322.88     40.36 o 
  -1 -10   4      260.96      274.52     37.81 o 
   0 -10   4        2.17       22.91     20.36 o 
   1 -10   4        1.55        0.00     17.09 o 
   2 -10   4       14.34        2.18     20.36 o 
  -9  -9   4      306.38      302.52     42.18 o 
  -8  -9   4       59.20       82.20     20.73 o 
  -7  -9   4       68.56       73.65     53.09 o 
  -6  -9   4       12.78       17.87     10.27 o 
  -5  -9   4        0.44        2.81      7.66 o 
  -4  -9   4      379.19      420.41     26.89 o 
  -3  -9   4        3.30       11.64     12.00 o 
  -2  -9   4        8.08       13.09     17.82 o 
  -1  -9   4       63.64       88.36     24.36 o 
   0  -9   4       50.12       56.00     23.63 o 
   1  -9   4       20.64      -16.73     15.64 o 
   2  -9   4       46.43       64.36     23.63 o 
 -10  -8   4       14.12       10.18     21.09 o 
  -9  -8   4       12.68       -5.82     14.91 o 
  -8  -8   4       16.73       30.72     13.10 o 
  -7  -8   4      112.59      117.85     18.25 o 
  -6  -8   4        9.72        7.86      8.87 o 
  -5  -8   4        5.68        4.61      8.35 o 
  -4  -8   4        1.45       12.53      8.91 o 
  -3  -8   4     1439.70     1412.37     44.67 o 
  -2  -8   4     1539.71     1586.77     72.72 o 
  -1  -8   4     2667.61     2633.96     95.26 o 
   0  -8   4        0.57       -0.36     14.18 o 
   1  -8   4     1938.18     2069.64     84.36 o 
   2  -8   4      315.90      337.43     37.45 o 
   3  -8   4      145.73      176.41     29.63 o 
   4  -8   4      136.02      129.08     27.27 o 
   5  -8   4       77.20      122.17     29.45 o 
 -10  -7   4       24.83       41.81     25.45 o 
  -9  -7   4        2.25       11.27     16.00 o 
  -8  -7   4      320.50      380.70     41.81 o 
  -7  -7   4     1085.34     1172.77     45.99 o 
  -6  -7   4      100.62       90.75     15.80 o 
  -5  -7   4     2399.88     2458.33     69.99 o 
  -4  -7   4      259.02      262.00     33.09 o 
  -3  -7   4      136.23      158.45     16.51 o 
  -2  -7   4      126.24       95.63     20.00 o 
  -1  -7   4        0.99       -5.45     11.27 o 
   0  -7   4        3.98        6.18     13.82 o 
   1  -7   4      396.49      423.96     39.27 o 
   2  -7   4      126.25      136.71     17.18 o 
   3  -7   4        1.90        5.70      8.88 o 
   4  -7   4       57.30       53.09     19.63 o 
   5  -7   4       10.31       16.73     15.64 o 
   6  -7   4       27.33       30.54     19.63 o 
 -10  -6   4       11.88       24.73     22.18 o 
  -9  -6   4      179.46      197.80     36.00 o 
  -8  -6   4       40.02       44.36     22.18 o 
  -7  -6   4       81.09       92.01     35.45 o 
  -6  -6   4       34.26       52.43     12.59 o 
  -5  -6   4     1736.77     1719.41     57.27 o 
  -4  -6   4      294.40      280.17     20.41 o 
  -3  -6   4      305.88      305.57     19.91 o 
  -2  -6   4     1571.83     1571.46     42.57 o 
  -1  -6   4      162.34      162.90     24.73 o 
   0  -6   4      640.78      623.72     24.28 o 
   1  -6   4        2.36        3.82      7.40 o 
   2  -6   4      438.55      483.30     25.07 o 
   3  -6   4     2326.87     2192.33     54.62 o 
   4  -6   4       88.22       52.14     13.34 o 
   5  -6   4      461.47      498.14     41.45 o 
   6  -6   4      335.20      319.61     40.00 o 
   7  -6   4        4.38       24.36     20.73 o 
 -10  -5   4       68.64       45.81     25.09 o 
  -9  -5   4       30.40       16.36     19.27 o 
  -8  -5   4      239.89      175.26     32.00 o 
  -7  -5   4      129.50      140.72     28.36 o 
  -6  -5   4      401.86      461.85     27.48 o 
  -5  -5   4       18.91       23.17      9.64 o 
  -4  -5   4     2752.24     2780.15     59.26 o 
  -3  -5   4     7079.48     7022.95    101.22 o 
  -2  -5   4       52.48       41.40      9.62 o 
  -1  -5   4     9717.59     9711.69    107.12 o 
   0  -5   4     1979.23     1870.34     38.14 o 
   1  -5   4      906.00      859.77     30.72 o 
   2  -5   4      786.72      707.97     27.00 o 
   3  -5   4      761.07      765.86     30.59 o 
   4  -5   4      804.72      762.55     32.20 o 
   5  -5   4      895.41      953.12     38.54 o 
   6  -5   4      807.32      904.65     57.81 o 
   7  -5   4        0.17      -13.82     14.91 o 
 -10  -4   4      494.61      470.14     54.90 o 
  -9  -4   4      424.14      413.42     48.00 o 
  -8  -4   4      397.20      418.51     45.81 o 
  -7  -4   4     2673.57     2503.06     97.81 o 
  -6  -4   4      306.16      290.25     21.59 o 
  -5  -4   4     1837.12     1848.31     47.87 o 
  -4  -4   4      355.23      326.91     20.18 o 
  -3  -4   4     2443.03     2343.10     49.75 o 
  -2  -4   4       32.18       38.94      9.45 o 
  -1  -4   4     4656.36     4757.32    143.99 o 
   0  -4   4     6867.68     7008.09     83.59 o 
   1  -4   4     1981.15     2108.45     41.44 o 
   2  -4   4     2926.81     2942.78     68.90 o 
   3  -4   4      682.24      637.14     26.66 o 
   4  -4   4      296.20      317.73     21.84 o 
   5  -4   4        0.70       10.74     10.00 o 
   6  -4   4      266.96      270.52     31.63 o 
   7  -4   4      453.14      466.51     45.09 o 
   8  -4   4       37.28       24.73     20.36 o 
 -10  -3   4        1.33        8.73     21.09 o 
  -9  -3   4       95.39       93.08     29.45 o 
  -8  -3   4        1.07       15.64     16.36 o 
  -7  -3   4      762.21      724.30     53.09 o 
  -6  -3   4      837.93      772.30     51.27 o 
  -5  -3   4      691.29      654.78     19.95 o 
  -4  -3   4     3527.03     3543.94     45.87 o 
  -3  -3   4     1360.67     1322.91     44.36 o 
  -2  -3   4      429.11      427.53     19.26 o 
  -1  -3   4        5.66       10.13      5.94 o 
   0  -3   4    15583.01    15798.66    242.89 o 
   1  -3   4     7444.95     7152.59     87.01 o 
   2  -3   4      653.19      722.16     24.46 o 
   3  -3   4     4253.72     4302.89     69.58 o 
   4  -3   4     1172.93     1131.86     48.18 o 
   5  -3   4      791.77      827.64     33.14 o 
   6  -3   4      383.30      376.87     25.56 o 
   7  -3   4      581.04      592.31     46.18 o 
   8  -3   4      490.02      510.14     47.63 o 
 -10  -2   4       93.46      149.08     38.18 o 
  -9  -2   4      201.90      262.16     41.09 o 
  -8  -2   4        0.20        9.09     15.64 o 
  -7  -2   4      395.82      408.36     26.29 o 
  -6  -2   4     1894.70     1876.01     47.59 o 
  -5  -2   4     1302.32     1254.81     35.59 o 
  -4  -2   4      765.78      807.35     20.61 o 
  -3  -2   4    10329.38    10235.17     97.19 o 
  -2  -2   4     1929.34     2076.37     41.39 o 
  -1  -2   4     3639.52     3605.50     56.82 o 
   0  -2   4      597.21      633.85     22.19 o 
   1  -2   4     2372.64     2263.81     65.09 o 
   2  -2   4     2232.76     2251.45     67.99 o 
   3  -2   4     5991.10     5928.87     83.19 o 
   4  -2   4     6628.35     6444.32     93.09 o 
   5  -2   4       90.60      109.38     11.61 o 
   6  -2   4     1756.03     1738.08     49.78 o 
   7  -2   4      367.89      405.42     37.81 o 
   8  -2   4       20.90       36.00     18.18 o 
   9  -2   4        1.17        6.54     14.54 o 
 -10  -1   4      143.75      141.44     36.36 o 
  -9  -1   4      563.44      533.78     35.96 o 
  -8  -1   4        5.71        3.81     10.67 o 
  -7  -1   4     1319.65     1240.71     43.72 o 
  -6  -1   4       95.81       98.31     14.58 o 
  -5  -1   4     2395.10     2394.52     76.90 o 
  -4  -1   4       80.38       61.41      7.16 o 
  -3  -1   4     7529.33     7413.30    159.78 o 
  -2  -1   4     4430.05     4323.00     62.20 o 
  -1  -1   4     2459.47     2549.81     33.02 o 
   0  -1   4    11331.92    11060.18    140.90 o 
   1  -1   4     2161.09     2160.54     62.18 o 
   2  -1   4       30.97       40.36     12.73 o 
   3  -1   4       83.24       95.63     17.45 o 
   4  -1   4     1621.67     1538.45     41.52 o 
   5  -1   4      721.40      812.53     25.41 o 
   6  -1   4       11.88        5.67      6.56 o 
   7  -1   4      379.73      507.59     38.54 o 
   8  -1   4       32.89       18.91     14.18 o 
   9  -1   4      108.67       92.72     28.00 o 
  -8   0   4      132.65      145.81     27.63 o 
  -7   0   4      228.93      323.61     33.82 o 
  -6   0   4     2784.42     2765.95     84.36 o 
  -5   0   4      473.36      474.73     24.99 o 
  -4   0   4      921.59      984.51     32.20 o 
  -3   0   4     2808.78     2958.26     38.39 o 
  -2   0   4      915.16      945.53     20.16 o 
  -1   0   4     1854.27     1820.26     28.02 o 
   0   0   4      238.68      238.52      9.86 o 
   1   0   4     9127.18     9371.93    156.35 o 
   2   0   4       16.43       26.54     10.18 o 
   3   0   4     3048.38     3156.09     57.29 o 
   4   0   4      108.28      131.14     13.74 o 
   5   0   4     4483.75     4590.98     79.70 o 
   6   0   4     1125.10     1082.07     37.04 o 
   7   0   4     1332.64     1313.53     63.45 o 
   8   0   4     2054.86     1927.84     78.18 o 
   9   0   4       78.83       89.45     26.18 o 
  10   0   4      322.06      380.69     45.81 o 
  -9   1   4      112.27      127.26     31.27 o 
  -8   1   4      121.93      147.26     30.54 o 
  -7   1   4      138.89      128.35     25.09 o 
  -6   1   4      743.13      693.76     45.81 o 
  -5   1   4     1518.72     1467.15     60.36 o 
  -4   1   4      257.01      250.16     26.18 o 
  -3   1   4     2694.16     2776.02     54.36 o 
  -2   1   4      573.97      605.91     13.53 o 
  -1   1   4     7073.70     7023.39     57.27 o 
   0   1   4     1650.66     1724.72     22.77 o 
   1   1   4    14296.58    13690.32    113.48 o 
   2   1   4    13923.36    13393.96    143.99 o 
   3   1   4      239.20      174.56     16.00 o 
   4   1   4    12749.55    12789.82    216.71 o 
   5   1   4      926.46     1052.64     51.27 o 
   6   1   4      318.28      333.43     33.45 o 
   7   1   4      219.78      198.50     19.20 o 
   8   1   4       39.71       47.63     17.82 o 
   9   1   4       20.37       22.54     16.00 o 
  10   1   4       35.12       56.36     22.91 o 
  -9   2   4       78.04       40.72     26.54 o 
  -8   2   4       59.51       74.54     26.54 o 
  -7   2   4      541.51      591.22     47.63 o 
  -6   2   4       18.30       43.63     18.54 o 
  -5   2   4     4598.47     4385.81    115.26 o 
  -4   2   4     2936.30     2830.67     85.81 o 
  -3   2   4     6271.78     6377.28    132.72 o 
  -2   2   4    12697.29    12472.75    109.40 o 
  -1   2   4       82.11       85.87      7.73 o 
   0   2   4     3373.86     3473.89     42.05 o 
   1   2   4        1.84        5.50      3.17 o 
   2   2   4       18.88       29.25      8.00 o 
   3   2   4     4234.95     4798.50    109.08 o 
   4   2   4       20.79        3.64      9.09 o 
   5   2   4      288.19      305.79     29.82 o 
   6   2   4      138.48      166.17     25.82 o 
   7   2   4      286.75      278.89     33.82 o 
   8   2   4       10.73       23.08     10.83 o 
   9   2   4      976.35      930.83     56.36 o 
  10   2   4      132.65      136.72     28.36 o 
  -8   3   4      420.94      438.87     50.18 o 
  -7   3   4        7.39        2.55     18.54 o 
  -6   3   4      536.49      547.95     45.45 o 
  -5   3   4      201.85      218.53     30.54 o 
  -4   3   4      299.09      349.79     34.91 o 
  -3   3   4      215.99      240.34     28.00 o 
  -2   3   4       28.53       27.41      6.21 o 
  -1   3   4     2122.77     2204.53     44.13 o 
   0   3   4       15.60       14.72      4.49 o 
   1   3   4      110.25      113.74     11.02 o 
   2   3   4      303.42      329.72     18.91 o 
   3   3   4     5978.25     5757.33    123.26 o 
   4   3   4      410.90      374.15     31.27 o 
   5   3   4     8067.06     7832.43    164.35 o 
   6   3   4     6461.70     6848.87    158.17 o 
   7   3   4      441.16      467.23     41.45 o 
   8   3   4     1487.36     1569.32     74.90 o 
   9   3   4      454.73      468.32     41.09 o 
  10   3   4       49.65       14.91     17.09 o 
  -8   4   4       48.98       11.27     25.09 o 
  -7   4   4       62.85       63.27     26.54 o 
  -6   4   4       81.03      106.90     28.36 o 
  -5   4   4       39.77       53.09     21.82 o 
  -4   4   4      974.17      954.10     56.72 o 
  -3   4   4      822.17      817.75     49.09 o 
  -2   4   4      362.14      414.87     35.63 o 
  -1   4   4    11438.79    11012.71    234.71 o 
   0   4   4     8477.59     8451.16    120.21 o 
   1   4   4     7856.95     8103.75    105.54 o 
   2   4   4    14735.08    14680.16    163.09 o 
   3   4   4      378.22      366.52     36.91 o 
   4   4   4     2980.21     2808.51     62.56 o 
   5   4   4       11.23       26.54     15.64 o 
   6   4   4       94.01      125.08     25.45 o 
   7   4   4       49.17       53.09     21.45 o 
   8   4   4      649.98      591.95     49.81 o 
   9   4   4       24.11       10.18     21.45 o 
  10   4   4        6.75        2.18     16.00 o 
  -7   5   4      572.51      613.40     58.90 o 
  -6   5   4      347.13      402.15     46.54 o 
  -5   5   4      722.19      722.85     55.27 o 
  -4   5   4     5811.12     5311.91    144.71 o 
  -3   5   4       37.76       42.54     20.00 o 
  -2   5   4     2053.96     2078.73     80.36 o 
  -1   5   4      346.80      337.95     19.71 o 
   0   5   4      204.20      201.52     16.25 o 
   1   5   4      749.91      709.78     27.99 o 
   2   5   4     1337.84     1309.69     38.01 o 
   3   5   4      200.58      216.74     28.91 o 
   4   5   4      374.21      392.33     36.00 o 
   5   5   4       11.36       -1.82     10.54 o 
   6   5   4      941.92      959.19     57.81 o 
   7   5   4      596.98      610.86     48.36 o 
   8   5   4        3.45        2.91     16.36 o 
   9   5   4     1178.91     1159.17     72.72 o 
  10   5   4      534.68      568.68     45.45 o 
  -7   6   4        3.75      -22.54     20.00 o 
  -6   6   4        0.05       16.00     22.54 o 
  -5   6   4      136.89      151.26     33.09 o 
  -4   6   4        0.40       -9.82     15.64 o 
  -3   6   4       19.61       27.63     16.36 o 
  -2   6   4      396.40      441.05     41.09 o 
  -1   6   4       11.01       -4.35      7.32 o 
   0   6   4      163.93      169.64     16.33 o 
   1   6   4     1372.46     1390.63     41.13 o 
   2   6   4       10.86      175.99     23.27 o 
   3   6   4     7389.99     7345.22    108.17 o 
   4   6   4     4065.94     4217.30     78.01 o 
   5   6   4      876.77      849.38     53.81 o 
   7   6   4        2.65       -9.43      9.21 o 
   8   6   4      274.89      256.34     37.81 o 
   9   6   4       58.03       65.45     25.45 o 
  10   6   4       50.16       62.18     28.72 o 
  -6   7   4        2.31        2.55     21.45 o 
  -5   7   4      157.31      214.16     38.18 o 
  -4   7   4       80.00       85.08     24.73 o 
  -3   7   4     1795.27     1856.57     86.90 o 
  -2   7   4      868.23      891.20     57.45 o 
  -1   7   4     2254.12     2258.35     90.17 o 
   0   7   4     4444.54     4416.08    100.72 o 
   1   7   4        9.03        0.40      8.54 o 
   2   7   4     2742.87     2647.60     61.19 o 
   3   7   4        8.12       11.72      8.87 o 
   4   7   4      646.69      672.87     31.44 o 
   5   7   4      102.95      102.90     25.82 o 
   6   7   4      712.15      802.11     57.09 o 
   7   7   4      291.98      346.52     41.81 o 
   8   7   4      153.14      182.17     34.18 o 
   9   7   4      166.73      160.71     36.00 o 
  10   7   4       33.09       62.18     30.18 o 
  -5   8   4       47.78       70.54     27.63 o 
  -4   8   4      335.82      340.33     45.09 o 
  -3   8   4       52.72       92.72     26.91 o 
  -2   8   4      244.04      213.44     34.54 o 
  -1   8   4      225.67      195.26     33.45 o 
   0   8   4     1226.27     1238.86     43.48 o 
   1   8   4       54.00       46.89     13.60 o 
   2   8   4     1235.31     1189.82     43.05 o 
   3   8   4      101.19       70.50     14.13 o 
   4   8   4      330.17      296.83     53.63 o 
   5   8   4      877.13      959.92     62.54 o 
   6   8   4       90.55       63.99     21.09 o 
   7   8   4     1119.37     1037.37     69.45 o 
   8   8   4      882.06      954.10     68.72 o 
   9   8   4      105.40      105.81     32.00 o 
  10   8   4      223.85      161.44     38.54 o 
  -4   9   4       60.33       36.36     24.36 o 
  -3   9   4       10.54       13.45     17.82 o 
  -2   9   4       12.06       20.00     17.45 o 
  -1   9   4       34.42      107.99     29.09 o 
   0   9   4        0.37        1.09     14.18 o 
   1   9   4     1753.13     1734.57     54.07 o 
   2   9   4      511.84      532.92     37.27 o 
   3   9   4     1427.17     1346.41     47.58 o 
   4   9   4      762.30      779.08     36.24 o 
   5   9   4       30.74       42.95     12.43 o 
   6   9   4      361.92      392.69     47.27 o 
   7   9   4       83.35       54.54     22.18 o 
   8   9   4      216.30      275.98     44.36 o 
   9   9   4       14.16        4.73     18.18 o 
  -3  10   4      314.74      318.88     47.27 o 
  -2  10   4      383.17      390.15     48.36 o 
  -1  10   4      218.71      238.89     38.18 o 
   0  10   4      234.10      193.80     33.82 o 
   1  10   4       35.61       36.33     14.29 o 
   2  10   4      475.49      569.35     33.26 o 
   3  10   4       71.70       95.96     18.11 o 
   4  10   4     1093.22     1246.18     47.89 o 
   5  10   4       51.71       56.98     15.90 o 
   6  10   4      386.96      418.15     50.18 o 
   7  10   4      123.00      141.81     35.63 o 
   8  10   4       20.53       -8.73     17.45 o 
   9  10   4        2.49        4.36     18.54 o 
  -2  11   4      169.55      212.71     43.27 o 
  -1  11   4        0.18       -5.09     19.63 o 
   0  11   4      351.20      330.88     46.18 o 
   1  11   4       61.40       51.27     22.91 o 
   2  11   4       40.41       43.94     16.17 o 
   3  11   4        5.12        3.38     11.26 o 
   4  11   4       40.70       26.13     26.54 o 
   5  11   4      364.32      374.15     46.54 o 
   6  11   4      320.76      324.70     46.54 o 
   7  11   4       43.41       61.45     28.72 o 
   8  11   4      208.62      192.71     40.72 o 
   0  12   4       96.43      147.62     34.18 o 
   1  12   4      153.47      188.35     38.91 o 
   2  12   4      333.09      330.52     43.63 o 
   3  12   4       14.53       14.18     22.91 o 
   4  12   4      105.21       95.63     30.91 o 
   5  12   4       23.23       12.00     21.45 o 
   6  12   4      103.32       45.45     26.91 o 
   3  13   4        1.53       -1.09     23.63 o 
   4  13   4      307.45      337.06     49.09 o 
   5  13   4       60.71       40.36     26.91 o 
  -6 -12   5      127.95      151.62     35.27 o 
  -5 -12   5        1.01       -5.45     15.27 o 
  -4 -12   5        8.29        6.18     14.54 o 
  -3 -12   5       91.99      141.44     36.00 o 
  -2 -12   5       93.03      144.71     36.36 o 
  -1 -12   5       29.65       61.09     28.36 o 
  -8 -11   5       14.97       34.54     21.09 o 
  -7 -11   5       46.75       57.09     25.45 o 
  -6 -11   5      311.25      282.16     42.18 o 
  -5 -11   5        2.27        7.27     16.36 o 
  -4 -11   5       65.77       67.63     23.63 o 
  -3 -11   5       88.40       93.45     30.91 o 
  -2 -11   5        0.29        1.45     17.09 o 
  -1 -11   5      202.98      209.07     39.63 o 
   0 -11   5       29.62       13.45     21.45 o 
   1 -11   5       73.66       83.63     30.91 o 
  -8 -10   5       53.99       75.14     20.12 o 
  -7 -10   5       60.63      102.04     19.35 o 
  -6 -10   5      103.61      109.50     19.20 o 
  -5 -10   5      382.87      383.35     29.25 o 
  -4 -10   5      255.58      263.25     37.81 o 
  -3 -10   5        6.71       -4.36      9.82 o 
  -2 -10   5      266.50      186.53     34.18 o 
  -1 -10   5        3.18       -4.00     18.54 o 
   0 -10   5       91.47       63.27     25.82 o 
   1 -10   5      115.76      127.63     32.00 o 
   2 -10   5      185.78      191.26     37.81 o 
  -9  -9   5        3.67       10.18     19.63 o 
  -8  -9   5       51.83       41.73     15.88 o 
  -7  -9   5       31.37       39.12     18.18 o 
  -6  -9   5       69.69       57.63     14.91 o 
  -5  -9   5       33.49       41.22     13.08 o 
  -4  -9   5      293.05      323.93     25.36 o 
  -3  -9   5      447.37      389.79     41.45 o 
  -2  -9   5      854.57      937.38     61.45 o 
  -1  -9   5      472.00      467.96     46.18 o 
   0  -9   5      497.15      463.96     45.45 o 
   1  -9   5      162.85      181.44     33.09 o 
   2  -9   5       20.69       19.27     21.09 o 
   3  -9   5       42.92       43.27     26.18 o 
  -9  -8   5      121.00      122.54     33.09 o 
  -8  -8   5      445.24      473.41     49.45 o 
  -7  -8   5      203.71      287.79     26.57 o 
  -6  -8   5      606.20      628.36     34.57 o 
  -5  -8   5      913.94      931.77     40.06 o 
  -4  -8   5        7.37       13.72     12.73 o 
  -3  -8   5       94.51       73.91     13.82 o 
  -2  -8   5      615.35      577.77     45.09 o 
  -1  -8   5      392.17      381.42     40.00 o 
   0  -8   5      820.49      846.47     56.72 o 
   1  -8   5        3.73        4.73     17.09 o 
   2  -8   5      152.04      111.26     27.63 o 
   3  -8   5       23.24       24.73     22.18 o 
   5  -8   5       30.01       61.81     25.09 o 
 -10  -7   5       20.18       31.27     24.73 o 
  -9  -7   5        0.02       -6.91     15.64 o 
  -8  -7   5       34.24       31.63     21.09 o 
  -7  -7   5      353.23      370.82     28.78 o 
  -6  -7   5      451.25      480.76     46.72 o 
  -5  -7   5      667.39      745.51     35.30 o 
  -4  -7   5       21.11        4.75      8.33 o 
  -3  -7   5      168.87      184.99     18.51 o 
  -2  -7   5      115.45      104.72     21.45 o 
  -1  -7   5     1186.88     1160.27     61.45 o 
   0  -7   5     2271.88     2196.90     85.81 o 
   1  -7   5        0.73        9.82     14.54 o 
   2  -7   5     2905.82     2980.84    102.90 o 
   3  -7   5      779.27      730.68     33.90 o 
   4  -7   5      226.16      244.19     23.61 o 
   5  -7   5      336.88      376.33     40.36 o 
   6  -7   5        4.49      -18.91     15.27 o 
 -10  -6   5       11.03       21.45     23.63 o 
  -9  -6   5       20.90        7.27     20.00 o 
  -8  -6   5       12.74       19.27     18.54 o 
  -7  -6   5      609.87      582.13     49.09 o 
  -6  -6   5      125.40      170.71     31.09 o 
  -5  -6   5       34.07       50.22     12.21 o 
  -4  -6   5     5625.40     5518.51     95.11 o 
  -3  -6   5      683.51      708.89     30.77 o 
  -2  -6   5     1631.85     1548.09     44.91 o 
  -1  -6   5     1771.85     1857.30     72.72 o 
   0  -6   5      393.00      435.24     37.45 o 
   1  -6   5       10.82       44.72     19.27 o 
   2  -6   5      729.63      685.09     29.33 o 
   3  -6   5       67.24       81.40     14.81 o 
   4  -6   5      492.55      513.70     66.90 o 
   5  -6   5        2.06        3.27     15.27 o 
   6  -6   5       38.52       84.36     25.45 o 
 -10  -5   5      189.95      130.17     35.27 o 
  -9  -5   5       31.30       27.27     21.82 o 
  -8  -5   5      389.48      331.97     43.27 o 
  -7  -5   5      347.35      370.51     41.81 o 
  -6  -5   5       12.21        8.75      8.90 o 
  -5  -5   5       53.65       67.31     13.72 o 
  -4  -5   5       16.45        5.05     13.45 o 
  -3  -5   5      249.55      222.38     23.63 o 
  -2  -5   5      807.47      867.21     32.35 o 
  -1  -5   5      300.46      310.88     29.82 o 
   0  -5   5      673.51      672.34     22.80 o 
   1  -5   5      669.25      651.35     25.27 o 
   2  -5   5      554.65      526.02     24.90 o 
   3  -5   5     1233.87     1275.18     40.60 o 
   4  -5   5     2756.65     2772.78     63.76 o 
   5  -5   5       46.34       43.48     13.27 o 
   6  -5   5     2051.51     2115.46     87.63 o 
   7  -5   5      291.13      315.25     41.81 o 
 -10  -4   5        0.80       -6.18     18.91 o 
  -9  -4   5       30.57       44.36     25.09 o 
  -8  -4   5       19.72       12.73     16.00 o 
  -7  -4   5       40.45       31.27     18.91 o 
  -6  -4   5       18.66       46.18     19.27 o 
  -5  -4   5       72.09      104.60     14.74 o 
  -4  -4   5      165.05      182.58     16.77 o 
  -3  -4   5     2042.81     1983.86     85.27 o 
  -2  -4   5     4935.12     4929.62     80.21 o 
  -1  -4   5     1364.49     1263.14     25.88 o 
   0  -4   5     8729.18     8142.95    119.26 o 
   1  -4   5     2233.45     2117.61     42.76 o 
   2  -4   5     2752.47     2712.01     68.36 o 
   3  -4   5      707.49      652.52     28.21 o 
   4  -4   5       47.40       56.22     12.89 o 
   5  -4   5        3.36       -6.56      7.27 o 
   6  -4   5       24.01       61.45     20.36 o 
   7  -4   5       53.86       22.54     16.36 o 
   8  -4   5        5.51       -2.91     18.54 o 
 -10  -3   5       80.80       70.18     30.18 o 
  -9  -3   5      249.83      297.79     44.00 o 
  -8  -3   5       47.55       83.99     26.54 o 
  -7  -3   5     1215.07     1139.18     67.27 o 
  -6  -3   5     2860.05     2616.51     97.81 o 
  -5  -3   5      138.44      133.30     14.85 o 
  -4  -3   5     4165.63     4003.59     71.08 o 
  -3  -3   5     2414.01     2434.49     52.36 o 
  -2  -3   5     1347.57     1431.74     37.79 o 
  -1  -3   5      197.88      219.33     16.20 o 
   0  -3   5     1452.34     1440.97     56.72 o 
   1  -3   5     1196.51     1261.35     54.18 o 
   2  -3   5     1004.94      955.59     29.33 o 
   3  -3   5     2383.85     2468.27     91.08 o 
   4  -3   5       14.05       15.28     21.27 o 
   5  -3   5       22.78        9.50      9.03 o 
   6  -3   5        0.24       -2.32      7.30 o 
   7  -3   5      226.40      252.34     32.72 o 
   8  -3   5      462.99      469.41     46.91 o 
 -10  -2   5      362.56      220.34     41.45 o 
  -9  -2   5      275.45      253.07     40.72 o 
  -8  -2   5      106.71       65.45     24.00 o 
  -7  -2   5      167.48      138.17     30.18 o 
  -6  -2   5      179.51      149.81     27.27 o 
  -5  -2   5        0.37       -1.20      7.56 o 
  -4  -2   5     1427.54     1425.61     40.34 o 
  -3  -2   5      330.14      339.95     14.16 o 
  -2  -2   5      335.24      365.36     12.84 o 
  -1  -2   5     1823.08     2217.76     46.39 o 
   0  -2   5       62.85       89.37     11.34 o 
   1  -2   5      933.80      777.39     41.09 o 
   2  -2   5     5728.18     5660.61    125.44 o 
   3  -2   5      424.24      438.14     34.18 o 
   4  -2   5     7922.66     7449.87    117.99 o 
   5  -2   5      883.02      850.52     30.33 o 
   6  -2   5     1353.68     1393.16     37.96 o 
   7  -2   5      448.93      399.97     38.91 o 
   8  -2   5       73.23       87.27     23.63 o 
   9  -2   5       29.82        1.45     14.54 o 
  -9  -1   5       46.02       53.45     23.63 o 
  -8  -1   5        2.90        9.09     12.73 o 
  -7  -1   5       17.32       28.10     11.18 o 
  -6  -1   5      215.62      200.98     19.36 o 
  -5  -1   5     2368.24     2345.56     54.69 o 
  -4  -1   5      723.08      713.61     20.17 o 
  -3  -1   5     4521.38     4593.97    100.74 o 
  -2  -1   5    19256.58    18515.66    151.50 o 
  -1  -1   5        5.90        1.98      3.74 o 
   0  -1   5    21534.74    20917.79    210.59 o 
   1  -1   5     2554.69     2555.06     74.18 o 
   2  -1   5     4267.94     4202.92    102.90 o 
   3  -1   5     1541.16     1448.97     58.54 o 
   4  -1   5     2090.82     2080.89     52.05 o 
   5  -1   5     1091.88     1101.63     36.53 o 
   6  -1   5      177.93      203.73     18.97 o 
   7  -1   5      847.76      822.45     36.89 o 
   8  -1   5      358.13      419.96     40.72 o 
   9  -1   5       39.44       41.81     18.18 o 
  -9   0   5      572.74      541.42     42.54 o 
  -8   0   5      665.77      644.74     36.58 o 
  -7   0   5      187.12      181.31     21.27 o 
  -6   0   5     2036.91     1995.93     55.54 o 
  -5   0   5      514.56      488.81     33.63 o 
  -4   0   5     1433.49     1430.73     41.11 o 
  -3   0   5      382.46      372.17     14.42 o 
  -2   0   5     2677.88     2596.73     72.56 o 
  -1   0   5      695.52      698.98     18.68 o 
   0   0   5     2264.14     2251.69     33.90 o 
   1   0   5     5738.42     5963.86    122.54 o 
   2   0   5       56.87       48.00     14.18 o 
   3   0   5     1172.29     1153.94     35.35 o 
   4   0   5      150.93      143.78     15.43 o 
   5   0   5      681.69      669.46     31.46 o 
   6   0   5      789.41      886.11     53.45 o 
   7   0   5       82.45       89.55     15.73 o 
   8   0   5     1355.04     1444.60     69.09 o 
   9   0   5       48.79       46.18     21.82 o 
  -9   1   5       64.53       63.11     19.82 o 
  -8   1   5      176.38      195.16     24.53 o 
  -7   1   5      128.63      129.97     19.49 o 
  -6   1   5      851.83      862.60     44.54 o 
  -5   1   5      798.96      777.50     33.87 o 
  -4   1   5      123.95      138.71     37.27 o 
  -3   1   5      135.98      135.22     14.39 o 
  -2   1   5      274.86      283.46     10.07 o 
  -1   1   5     2743.32     2698.71     32.33 o 
   0   1   5     1468.42     1515.64     23.33 o 
   1   1   5     2254.33     2286.20     35.41 o 
   2   1   5    12396.14    12166.70    142.17 o 
   3   1   5       68.10       52.44      9.99 o 
   4   1   5     3730.39     3613.51    100.36 o 
   5   1   5     1368.08     1393.70     62.90 o 
   6   1   5     1318.02     1248.98     62.18 o 
   7   1   5      315.25      282.52     34.91 o 
   8   1   5      608.90      578.69     33.03 o 
   9   1   5      503.15      526.14     46.18 o 
  10   1   5       20.95       43.63     20.36 o 
  -9   2   5       21.77       11.00     14.67 o 
  -8   2   5      223.33      229.80     38.54 o 
  -7   2   5      178.42      148.35     29.45 o 
  -6   2   5        6.83       -0.36     13.82 o 
  -5   2   5     1743.67     1760.94     73.45 o 
  -4   2   5     2777.53     2592.60     60.41 o 
  -3   2   5      278.30      301.26     23.45 o 
  -2   2   5     7207.69     7222.98     76.15 o 
  -1   2   5      287.64      272.17     15.30 o 
   0   2   5     7523.02     7574.17     76.21 o 
   1   2   5      724.32      763.13     18.76 o 
   2   2   5     8130.30     8412.38    106.00 o 
   3   2   5     4872.37     4733.42    113.08 o 
   4   2   5     3476.83     3445.53     97.45 o 
   5   2   5     5351.62     5135.56    129.44 o 
   6   2   5      165.13      175.26     28.72 o 
   7   2   5      168.30      135.99     26.91 o 
   8   2   5      373.28      342.52     40.72 o 
   9   2   5      279.77      259.61     34.18 o 
  10   2   5       28.30       36.36     22.54 o 
  -8   3   5      398.29      406.15     48.72 o 
  -7   3   5        0.69        1.82     19.63 o 
  -6   3   5      656.94      590.86     50.54 o 
  -5   3   5       18.26       60.36     21.82 o 
  -4   3   5     2197.46     2121.27     81.08 o 
  -3   3   5      516.02      508.52     26.50 o 
  -2   3   5     2783.11     2765.25     57.00 o 
  -1   3   5     4521.81     4367.54     88.85 o 
   0   3   5       10.84       13.36      5.42 o 
   1   3   5     1499.27     1294.01     24.48 o 
   2   3   5     2456.51     2563.70     51.38 o 
   3   3   5      213.59      236.34     25.82 o 
   4   3   5      841.13      774.48     45.81 o 
   5   3   5      362.91      382.51     37.45 o 
   6   3   5     1172.83     1284.62     65.09 o 
   7   3   5      268.15      241.07     32.72 o 
   8   3   5      143.78      137.81     29.82 o 
   9   3   5       16.06       28.45     13.52 o 
  10   3   5       47.85      127.26     29.09 o 
  -8   4   5      171.92      159.99     38.54 o 
  -7   4   5      256.75      276.34     43.27 o 
  -6   4   5       64.55       63.63     25.82 o 
  -5   4   5      591.54      557.77     48.72 o 
  -4   4   5        9.96       15.27     15.64 o 
  -3   4   5       80.43      117.44     24.73 o 
  -2   4   5      241.31      210.22     17.64 o 
  -1   4   5      163.32      178.84     14.39 o 
   0   4   5     5194.73     5456.30     63.51 o 
   1   4   5     1125.78     1092.08     35.63 o 
   2   4   5     5268.43     5286.56     82.57 o 
   3   4   5      157.97      170.97     18.54 o 
   4   4   5     1340.61     1278.80     59.27 o 
   5   4   5      115.62      111.26     23.27 o 
   6   4   5     2548.91     2333.62     90.54 o 
   7   4   5     1820.39     1620.59     79.27 o 
   8   4   5      497.63      532.68     49.81 o 
   9   4   5     1539.42     1476.97     81.81 o 
  10   4   5      157.19      142.90     28.72 o 
  -7   5   5       68.70        3.27     26.18 o 
  -6   5   5      144.11      181.44     36.36 o 
  -5   5   5       67.96       91.99     28.00 o 
  -4   5   5     1119.30     1191.54     68.36 o 
  -3   5   5       24.22       30.54     18.18 o 
  -2   5   5     3659.45     3606.24    111.26 o 
  -1   5   5      130.98      147.88     26.36 o 
   0   5   5     6230.79     6016.31     92.30 o 
   1   5   5     1032.20      974.03     34.15 o 
   2   5   5     6060.48     5876.12    101.08 o 
   3   5   5     7295.98     7160.69    150.71 o 
   4   5   5       20.56       21.66     12.00 o 
   5   5   5     2865.08     2783.40     95.99 o 
   6   5   5      271.87      285.43     36.36 o 
   7   5   5      184.48      229.80     34.18 o 
   8   5   5       20.20       30.91     21.45 o 
   9   5   5        0.12        1.45     19.63 o 
  10   5   5      159.63      161.08     37.45 o 
  -6   6   5      685.78      741.39     65.81 o 
  -5   6   5       21.37       18.18     18.54 o 
  -4   6   5     1663.56     1577.32     81.81 o 
  -3   6   5      512.59      454.14     45.81 o 
  -2   6   5      778.05      653.76     49.09 o 
  -1   6   5     1946.02     1920.20     81.08 o 
   0   6   5       11.67       17.62      9.78 o 
   1   6   5       10.00        6.75      8.18 o 
   2   6   5       76.33       73.51     13.36 o 
   3   6   5       23.07       28.11     10.30 o 
   4   6   5     1503.57     1524.47     46.90 o 
   5   6   5      626.21      646.85     50.18 o 
   6   6   5       24.57       20.00     18.91 o 
   7   6   5      202.77      186.17     32.36 o 
   8   6   5       65.82       34.54     20.73 o 
   9   6   5       34.94       33.82     25.45 o 
  10   6   5      214.04      204.71     41.45 o 
  -6   7   5       90.43       90.54     30.91 o 
  -5   7   5      123.24      111.63     34.18 o 
  -4   7   5        2.72      -14.18     16.00 o 
  -3   7   5      110.59      162.53     32.00 o 
  -2   7   5      385.99      385.42     42.91 o 
  -1   7   5        0.44       -3.64     13.45 o 
   0   7   5     1053.35     1056.52     42.54 o 
   1   7   5       64.53       57.46     13.77 o 
   2   7   5      857.91      953.74     37.92 o 
   3   7   5       45.02       66.00     19.63 o 
   4   7   5     3574.83     3604.17     76.88 o 
   5   7   5       66.54       56.36     21.82 o 
   6   7   5     1514.46     1515.87     79.63 o 
   7   7   5     2024.16     2112.55     96.36 o 
   8   7   5        0.43       -5.45     18.91 o 
   9   7   5      444.56      441.42     51.63 o 
  10   7   5       68.87        8.36     22.91 o 
  -5   8   5        7.05       27.27     25.09 o 
  -4   8   5      143.88      149.81     35.27 o 
  -3   8   5        1.09        5.09     16.36 o 
  -2   8   5      975.36     1011.55     67.27 o 
  -1   8   5       31.06       49.81     20.73 o 
   0   8   5     2609.08     2615.41    100.72 o 
   1   8   5     1763.83     1838.97     55.10 o 
   2   8   5      426.02      350.32     28.18 o 
   3   8   5     2072.02     2052.09     58.28 o 
   4   8   5      513.58      477.86     81.27 o 
   5   8   5      545.38      551.23     50.90 o 
   6   8   5       52.34       78.18     27.63 o 
   7   8   5        2.34       -0.73     13.09 o 
   8   8   5       35.80       65.45     28.72 o 
   9   8   5       48.73       39.27     25.82 o 
  -4   9   5      195.83      241.80     43.27 o 
  -3   9   5      431.43      633.76     61.81 o 
  -2   9   5       22.37        0.00     17.82 o 
  -1   9   5      106.98       58.90     24.73 o 
   0   9   5       25.75       34.18     19.63 o 
   1   9   5       20.51       33.99     33.09 o 
   2   9   5      593.63      578.32     39.63 o 
   3   9   5      117.73      130.17     19.82 o 
   4   9   5       86.30       81.73     16.66 o 
   5   9   5        0.70       -6.68      8.80 o 
   6   9   5        7.34       11.64     17.82 o 
   7   9   5       50.91       54.54     20.73 o 
   8   9   5      168.52      170.53     38.91 o 
   9   9   5       97.09       72.72     30.91 o 
  -3  10   5       21.85        8.00     18.91 o 
  -2  10   5      122.45      108.35     34.91 o 
  -1  10   5       62.57       53.81     22.91 o 
   0  10   5       77.55      113.81     29.09 o 
   1  10   5        5.62      -17.09     14.18 o 
   2  10   5      249.79      250.53     26.73 o 
   3  10   5      282.37      290.88     26.86 o 
   4  10   5      704.18      750.20     40.91 o 
   5  10   5     1202.70     1223.53     49.65 o 
   6  10   5        0.59        9.45     20.73 o 
   7  10   5      614.35      562.50     60.36 o 
   8  10   5       31.41       36.36     21.82 o 
  -1  11   5      222.08      222.16     41.81 o 
   0  11   5      275.21      313.43     44.72 o 
   1  11   5      517.56      458.14     50.90 o 
   2  11   5       65.03       34.69     41.63 o 
   3  11   5       77.57       90.51     18.61 o 
   4  11   5       93.47      109.29     20.75 o 
   5  11   5      174.99      191.30     32.72 o 
   6  11   5      100.94       42.18     25.82 o 
   7  11   5      248.74      208.35     43.63 o 
   1  12   5      138.96      118.90     32.72 o 
   2  12   5       12.32        1.45     18.54 o 
   3  12   5       42.57       35.79     19.82 o 
   4  12   5        0.15      -12.92     30.18 o 
   5  12   5       23.64       34.18     27.27 o 
   6  12   5      139.35      197.07     43.27 o 
  -7 -11   6        0.07       -6.91     16.73 o 
  -6 -11   6       73.27       78.80     38.72 o 
  -5 -11   6      229.18      265.80     44.00 o 
  -4 -11   6        1.11       26.54     18.54 o 
  -3 -11   6       19.09       29.45     21.45 o 
  -2 -11   6        0.14       21.45     21.82 o 
  -1 -11   6       24.67       44.36     25.82 o 
   0 -11   6       57.32       96.72     32.00 o 
   1 -11   6      122.99      171.99     40.00 o 
  -8 -10   6        0.15      -19.63     16.00 o 
  -7 -10   6        7.30        9.09     12.34 o 
  -6 -10   6      142.36      158.92     29.09 o 
  -5 -10   6      210.96      189.96     22.88 o 
  -4 -10   6       48.29       33.82     18.91 o 
  -3 -10   6      217.69      248.34     37.81 o 
  -2 -10   6      125.44      133.81     32.72 o 
  -1 -10   6        0.24        8.36     21.09 o 
   0 -10   6        0.59        2.55     19.27 o 
   1 -10   6        1.36        4.36     20.00 o 
   2 -10   6      188.72      196.35     38.54 o 
  -9  -9   6       20.27        9.82     21.45 o 
  -8  -9   6       26.97       -2.55     18.18 o 
  -7  -9   6       12.23        2.44     10.27 o 
  -6  -9   6       32.82       47.06     14.65 o 
  -5  -9   6       55.89       42.10     13.22 o 
  -4  -9   6      473.14      510.57     32.06 o 
  -3  -9   6      526.50      506.14     47.63 o 
  -2  -9   6      574.74      579.59     49.81 o 
  -1  -9   6      770.76      702.49     55.63 o 
   0  -9   6       16.08       -2.18     17.45 o 
   1  -9   6      364.19      387.97     45.45 o 
   2  -9   6       12.92       54.54     26.18 o 
   3  -9   6      119.31      145.81     35.63 o 
  -9  -8   6        0.55       -6.54     15.64 o 
  -8  -8   6      362.04      363.97     45.09 o 
  -7  -8   6      276.59      265.42     26.60 o 
  -6  -8   6      114.80      119.98     22.91 o 
  -5  -8   6      288.92      303.28     25.82 o 
  -4  -8   6       62.82       69.47     14.59 o 
  -3  -8   6      247.09      253.90     35.63 o 
  -2  -8   6      411.98      373.79     39.27 o 
  -1  -8   6      831.92      917.74     59.63 o 
   0  -8   6       37.49       28.00     21.09 o 
   1  -8   6      205.07      287.61     38.54 o 
   2  -8   6      346.34      350.15     42.18 o 
   3  -8   6        0.41       14.91     21.45 o 
   4  -8   6        0.01       16.36     23.27 o 
  -9  -7   6        5.97        2.55     20.73 o 
  -8  -7   6      142.32      162.17     36.00 o 
  -7  -7   6       79.82       81.08     26.91 o 
  -6  -7   6      146.52      160.03     40.36 o 
  -5  -7   6      949.88      903.87     82.72 o 
  -4  -7   6      140.43      129.14     17.83 o 
  -3  -7   6      114.71      133.45     17.60 o 
  -2  -7   6       14.81       14.91     14.18 o 
  -1  -7   6       91.84       86.17     22.18 o 
   0  -7   6      471.87      485.41     44.72 o 
   1  -7   6      327.43      249.80     35.27 o 
   2  -7   6      171.39      161.80     29.82 o 
   3  -7   6      619.79      560.32     49.81 o 
   4  -7   6        1.47        2.18     18.54 o 
   5  -7   6       59.82      111.63     26.18 o 
  -9  -6   6        2.57       25.45     19.63 o 
  -8  -6   6      125.76      106.17     30.54 o 
  -7  -6   6      211.51      171.99     32.72 o 
  -6  -6   6       63.57      101.10     17.09 o 
  -5  -6   6       46.75       37.61     12.01 o 
  -4  -6   6       98.38      143.14     20.91 o 
  -3  -6   6     1472.30     1447.18     46.36 o 
  -2  -6   6      104.63      100.76     15.14 o 
  -1  -6   6      713.18      685.03     46.54 o 
   0  -6   6      158.57      126.53     25.09 o 
   1  -6   6      678.68      597.40     45.45 o 
   2  -6   6      360.38      387.24     39.63 o 
   3  -6   6     1127.45     1195.91     69.63 o 
   4  -6   6      102.74      125.68     17.99 o 
   5  -6   6      514.41      664.61     78.36 o 
   6  -6   6       53.80       17.82     18.91 o 
 -10  -5   6      135.03      101.45     34.91 o 
  -9  -5   6       70.31      101.81     32.72 o 
  -8  -5   6       86.42       96.72     28.72 o 
  -7  -5   6      821.81      798.48     58.54 o 
  -6  -5   6      575.67      628.67     49.45 o 
  -5  -5   6      660.49      712.03     32.98 o 
  -4  -5   6      968.52     1007.05     37.92 o 
  -3  -5   6     4041.72     4293.05     81.50 o 
  -2  -5   6      192.49      175.79     23.45 o 
  -1  -5   6     2784.47     2698.68     84.36 o 
   0  -5   6     1490.62     1528.60     67.27 o 
   1  -5   6       18.40       31.75      9.25 o 
   2  -5   6      200.28      226.42     18.09 o 
   3  -5   6      175.22      184.16     18.51 o 
   4  -5   6       32.14       52.15     30.91 o 
   5  -5   6       78.74       78.73     22.73 o 
   6  -5   6       10.44        0.36     14.54 o 
   7  -5   6      123.55      151.99     32.36 o 
 -10  -4   6       80.08       49.45     28.36 o 
  -9  -4   6      156.51      148.71     35.27 o 
  -8  -4   6      108.01       47.27     23.63 o 
  -7  -4   6      597.33      639.22     55.63 o 
  -6  -4   6      759.93      801.75     56.72 o 
  -5  -4   6      519.03      506.97     27.57 o 
  -4  -4   6      169.39      214.63     19.26 o 
  -3  -4   6      180.77      174.80     16.97 o 
  -2  -4   6      798.41      789.48     31.71 o 
  -1  -4   6      313.10      277.78     24.18 o 
   0  -4   6      676.56      604.59     40.36 o 
   1  -4   6      863.77      752.24     26.20 o 
   2  -4   6       21.46       20.52      8.92 o 
   3  -4   6      321.33      290.60     45.45 o 
   4  -4   6      699.71      711.15     32.06 o 
   5  -4   6      191.72      231.44     38.54 o 
   6  -4   6      145.64      158.97     24.87 o 
   7  -4   6      646.31      806.11     57.09 o 
  -9  -3   6       68.39      124.35     33.82 o 
  -8  -3   6       92.91       61.09     24.73 o 
  -7  -3   6        0.07       -3.64     13.82 o 
  -6  -3   6      940.48      952.65     60.72 o 
  -5  -3   6      755.75      806.11     52.72 o 
  -4  -3   6      516.01      494.50     24.78 o 
  -3  -3   6      324.45      312.37     25.63 o 
  -2  -3   6      625.36      551.20     25.71 o 
  -1  -3   6     2269.66     2202.35     51.49 o 
   0  -3   6     3811.83     4022.57    107.63 o 
   1  -3   6     8127.22     8017.14    167.26 o 
   2  -3   6      333.68      270.89     30.91 o 
   3  -3   6     4047.28     4079.48     72.91 o 
   4  -3   6     4800.40     4665.79     83.71 o 
   5  -3   6      165.67      209.10     20.24 o 
   6  -3   6      560.42      527.97     26.22 o 
   7  -3   6        0.15      -12.73     10.91 o 
   8  -3   6        0.48       -1.45     12.73 o 
  -9  -2   6        0.21        6.54     17.09 o 
  -8  -2   6      101.34       99.99     26.54 o 
  -7  -2   6       70.45       89.08     24.73 o 
  -6  -2   6     1421.00     1345.70     71.27 o 
  -5  -2   6     2269.69     2264.17     88.72 o 
  -4  -2   6      205.71      227.58     34.72 o 
  -3  -2   6     8749.99     8797.39    182.79 o 
  -2  -2   6     1990.43     1957.47     32.95 o 
  -1  -2   6      233.77      192.11     24.73 o 
   0  -2   6     1491.60     1577.24     41.90 o 
   1  -2   6       34.12       25.82     13.45 o 
   2  -2   6     1416.74     1295.89     59.27 o 
   3  -2   6     1106.43     1118.09     57.09 o 
   4  -2   6      324.55      384.33     37.81 o 
   5  -2   6      455.04      451.34     22.45 o 
   6  -2   6       18.28       33.19     10.17 o 
   7  -2   6        4.43       -3.11      7.93 o 
   8  -2   6      103.23       77.81     22.54 o 
  -9  -1   6      368.33      319.97     45.45 o 
  -8  -1   6       28.62       40.72     21.82 o 
  -7  -1   6      177.04      127.26     28.36 o 
  -6  -1   6      490.50      509.48     29.52 o 
  -5  -1   6       45.49       12.62     10.39 o 
  -4  -1   6       13.74        9.45      8.23 o 
  -3  -1   6     1042.85     1042.47     25.80 o 
  -2  -1   6      553.66      531.57     17.97 o 
  -1  -1   6     2623.53     2666.83     80.25 o 
   0  -1   6       23.30       17.64      7.50 o 
   1  -1   6       85.05       89.08     18.54 o 
   2  -1   6     1531.56     1527.14     62.90 o 
   3  -1   6       39.44       52.72     18.54 o 
   4  -1   6     2397.06     2334.25     58.87 o 
   5  -1   6     2991.48     2941.24     70.05 o 
   6  -1   6      180.90      149.64     15.81 o 
   7  -1   6     1284.97     1358.32     49.08 o 
   8  -1   6      693.42      803.93     53.81 o 
   9  -1   6        1.63       10.18     14.18 o 
  -9   0   6       39.99       36.72     22.54 o 
  -8   0   6       26.11       12.73     16.00 o 
  -7   0   6        9.36       13.21     11.44 o 
  -6   0   6       19.47        9.38      9.82 o 
  -5   0   6       11.28       -7.27     13.82 o 
  -4   0   6      958.90      877.97     34.12 o 
  -3   0   6        3.11       12.08      5.78 o 
  -2   0   6     4003.93     3870.82     52.52 o 
  -1   0   6     7688.71     7633.08     97.15 o 
   0   0   6      278.23      267.13     12.82 o 
   1   0   6    11463.97    11184.51    197.80 o 
   2   0   6     5226.29     5385.36    126.53 o 
   3   0   6      378.28      380.25     34.18 o 
   4   0   6     2514.82     2648.44     62.84 o 
   5   0   6        0.43        0.23      9.33 o 
   6   0   6      121.08      102.54     25.82 o 
   7   0   6      258.36      261.41     30.91 o 
   8   0   6       67.51       81.71     17.82 o 
   9   0   6        6.99       22.54     13.45 o 
  -9   1   6        0.85      -17.09     13.82 o 
  -8   1   6      256.39      296.47     48.54 o 
  -7   1   6      492.99      452.25     31.83 o 
  -6   1   6      439.91      463.62     30.03 o 
  -5   1   6     3861.10     3812.19     78.97 o 
  -4   1   6      776.58      799.25     33.93 o 
  -3   1   6     3802.31     3917.08     73.38 o 
  -2   1   6     2757.79     2742.28     40.09 o 
  -1   1   6      864.01      888.59     19.15 o 
   0   1   6       54.50       63.18      6.66 o 
   1   1   6     1495.44     1530.55     30.77 o 
   2   1   6      691.56      759.20     28.86 o 
   3   1   6     1040.16     1006.03     35.08 o 
   4   1   6      438.45      391.06     24.81 o 
   5   1   6      104.05      117.08     25.45 o 
   6   1   6      491.29      426.15     41.45 o 
   7   1   6        2.63       14.18     20.00 o 
   8   1   6      242.95      255.66     25.45 o 
   9   1   6      494.25      549.77     48.36 o 
  -8   2   6       28.73       47.56     17.00 o 
  -7   2   6       18.14       15.46     10.52 o 
  -6   2   6       20.89       39.71     12.29 o 
  -5   2   6       47.31       48.14     13.36 o 
  -4   2   6        2.34        4.66     18.00 o 
  -3   2   6      435.93      446.55     50.90 o 
  -2   2   6      239.81      255.10     13.97 o 
  -1   2   6       15.32        7.89      5.79 o 
   0   2   6      293.09      261.28     18.72 o 
   1   2   6      281.04      271.47     13.10 o 
   2   2   6     2906.39     2722.31     83.63 o 
   3   2   6     7033.49     7191.75    155.26 o 
   4   2   6       27.47       30.91     16.36 o 
   6   2   6     1455.89     1540.60     74.18 o 
   7   2   6      476.97      401.06     42.18 o 
   8   2   6      304.28      314.52     42.54 o 
   9   2   6       64.66       78.91     18.94 o 
  -8   3   6        0.33       -2.02     13.52 o 
  -7   3   6        2.56       -9.18     10.55 o 
  -6   3   6       67.72       83.61     18.38 o 
  -5   3   6        3.05       -6.81      8.30 o 
  -4   3   6     1563.86     1506.05     48.66 o 
  -3   3   6     1962.12     1877.12     63.45 o 
  -2   3   6      856.44      933.17     33.80 o 
  -1   3   6     8596.81     8627.65     90.68 o 
   0   3   6      992.73      977.92     31.07 o 
   1   3   6     4595.17     4526.37     67.24 o 
   2   3   6      483.86      477.01     23.92 o 
   3   3   6      607.73      590.13     40.36 o 
   4   3   6      673.30      643.95     43.63 o 
   5   3   6     1019.96     1056.27     59.27 o 
   6   3   6     1197.81     1088.27     63.63 o 
   7   3   6        0.50        4.73     17.45 o 
   8   3   6      403.48      409.42     46.18 o 
   9   3   6      193.60      223.98     40.00 o 
  10   3   6        5.59       24.36     18.91 o 
  -7   4   6      463.28      427.46     57.45 o 
  -6   4   6        3.50       -0.39      8.99 o 
  -5   4   6      830.80      790.10     82.72 o 
  -4   4   6      407.68      409.22     34.36 o 
  -3   4   6      702.21      619.51     30.53 o 
  -2   4   6      283.37      286.64     21.23 o 
  -1   4   6     1979.44     1901.36     36.53 o 
   0   4   6     1578.25     1594.42     43.90 o 
   1   4   6      958.52      950.96     33.24 o 
   2   4   6     2452.36     2418.54     54.84 o 
   3   4   6      118.29      130.84     15.28 o 
   4   4   6       50.28       62.18     17.82 o 
   5   4   6       58.09       74.90     22.91 o 
   6   4   6      823.05      763.21     56.36 o 
   7   4   6     1345.41     1281.71     72.36 o 
   8   4   6       29.91       26.54     21.45 o 
   9   4   6      647.81      715.21     61.09 o 
  10   4   6       76.22       97.08     26.91 o 
  -7   5   6       33.15       54.54     27.27 o 
  -6   5   6       10.50       20.73     22.18 o 
  -5   5   6      121.02      111.99     30.18 o 
  -4   5   6      201.89      150.90     31.27 o 
  -3   5   6       40.56       64.36     24.00 o 
  -2   5   6       53.60       56.36     23.63 o 
  -1   5   6       11.28       29.09     16.73 o 
   0   5   6     3085.76     3121.45    122.54 o 
   1   5   6     1911.44     1895.19     67.27 o 
   2   5   6      123.07      120.69     14.65 o 
   3   5   6     5040.02     5007.58    143.26 o 
   4   5   6      507.71      501.78     40.36 o 
   5   5   6      667.47      707.94     50.54 o 
   6   5   6      232.83      236.71     35.63 o 
   7   5   6      584.22      639.22     53.45 o 
   8   5   6       48.98       78.54     29.09 o 
   9   5   6      283.68      266.89     43.27 o 
  10   5   6      326.37      382.51     52.36 o 
  -6   6   6      168.54      179.26     40.72 o 
  -5   6   6      176.08      239.98     40.36 o 
  -4   6   6      354.28      388.33     45.81 o 
  -3   6   6      957.40     1001.37     66.18 o 
  -2   6   6      333.18      323.97     40.36 o 
  -1   6   6      664.02      726.12     52.36 o 
   0   6   6      781.32      825.94     40.91 o 
   1   6   6     1104.91     1096.59     39.76 o 
   2   6   6       88.33       92.97     11.81 o 
   3   6   6     2014.39     2034.51     45.57 o 
   4   6   6     1566.41     1551.80     48.39 o 
   5   6   6      204.14      221.07     30.91 o 
   6   6   6     1653.01     1538.42     78.54 o 
   7   6   6      382.60      294.16     41.09 o 
   8   6   6        7.43        1.45     18.54 o 
   9   6   6       65.99      101.45     33.09 o 
  10   6   6      111.99       98.54     34.18 o 
  -5   7   6       46.19       46.91     28.72 o 
  -4   7   6       37.61       62.90     26.18 o 
  -3   7   6      873.63      863.93     65.81 o 
  -2   7   6      374.73      431.60     46.91 o 
  -1   7   6      794.40      729.03     54.18 o 
   0   7   6     2005.40     2060.55     88.36 o 
   1   7   6       20.66        4.27      9.36 o 
   2   7   6      159.06      138.17     18.12 o 
   3   7   6       61.26       81.36     19.63 o 
   4   7   6      215.98      232.87     22.35 o 
   5   7   6     1584.23     1633.83     56.62 o 
   6   7   6       12.06        8.00     12.36 o 
   7   7   6      534.67      539.23     52.36 o 
   8   7   6      446.43      509.77     54.54 o 
   9   7   6       47.32       11.27     21.82 o 
  -4   8   6       10.56      -17.82     16.36 o 
  -3   8   6        3.34        1.45     16.00 o 
  -2   8   6      106.91      191.26     36.00 o 
  -1   8   6      465.83      558.50     51.63 o 
   0   8   6       14.16       28.72     17.82 o 
   1   8   6     1157.63     1208.27     83.08 o 
   2   8   6      479.74      459.74     63.45 o 
   3   8   6      247.75      228.33     42.00 o 
   4   8   6      145.35      142.51     27.27 o 
   5   8   6      111.13      117.44     29.45 o 
   6   8   6       79.34       99.89     31.63 o 
   7   8   6      785.32      766.12     61.09 o 
   8   8   6      300.92      313.06     45.81 o 
   9   8   6       59.22      106.54     35.27 o 
  -3   9   6      117.40      173.80     39.63 o 
  -2   9   6        0.07        1.45     16.36 o 
  -1   9   6      319.09      322.52     43.27 o 
   0   9   6        1.47      -19.63     13.09 o 
   1   9   6     1325.56     1265.35     72.36 o 
   2   9   6      657.11      735.09     38.24 o 
   3   9   6     1377.80     1314.67     50.12 o 
   4   9   6      997.31      962.18     75.27 o 
   5   9   6        5.49        6.09     11.43 o 
   6   9   6      203.64      199.26     38.18 o 
   7   9   6       11.00       21.55     14.18 o 
   8   9   6        3.47      -16.73     17.09 o 
  -2  10   6      211.20      329.79     47.27 o 
  -1  10   6        1.95       25.82     22.18 o 
   0  10   6       91.38       41.45     21.45 o 
   1  10   6       20.58       24.73     18.91 o 
   2  10   6       14.77       10.62     11.69 o 
   3  10   6       26.27       20.95     18.73 o 
   4  10   6      152.34      172.64     23.18 o 
   5  10   6      387.32      424.65     32.76 o 
   6  10   6      131.69      144.35     35.27 o 
   7  10   6       46.38       15.27     21.82 o 
  -1  11   6       78.09      140.72     36.36 o 
   0  11   6       84.68       53.81     26.91 o 
   1  11   6      164.45      117.44     32.00 o 
   2  11   6       22.76       51.27     22.91 o 
   3  11   6      310.64      340.20     31.62 o 
   4  11   6        1.43       10.49     16.18 o 
   5  11   6      476.91      517.31     69.99 o 
   6  11   6      125.46       97.81     33.82 o 
   7  11   6       86.48       70.54     30.54 o 
   2  12   6      261.23      286.52     43.27 o 
   3  12   6        0.02       -3.64     18.18 o 
   4  12   6       74.08       62.95     19.03 o 
   5  12   6       11.95       15.64     22.18 o 
  -6 -11   7        2.09       13.43     12.94 o 
  -5 -11   7        5.42       19.63     17.09 o 
  -4 -11   7        9.32        5.09     18.18 o 
  -3 -11   7        2.06       16.73     15.27 o 
  -2 -11   7       62.44      113.08     32.36 o 
  -1 -11   7       99.63       77.81     32.36 o 
  -7 -10   7       14.32       12.82     13.36 o 
  -6 -10   7       11.73       -2.97     10.61 o 
  -5 -10   7      225.66      281.29     28.08 o 
  -4 -10   7      316.99      352.70     45.09 o 
  -3 -10   7       37.34       42.54     19.27 o 
  -2 -10   7      256.41      299.25     45.81 o 
  -1 -10   7       16.63        4.73     20.73 o 
   0 -10   7        1.38      -14.18     16.73 o 
   1 -10   7       36.59       30.18     25.45 o 
  -8  -9   7       59.60       87.99     32.00 o 
  -7  -9   7       99.89      121.86     38.54 o 
  -6  -9   7        0.38       -1.18     10.66 o 
  -5  -9   7        0.11       -5.74      9.61 o 
  -4  -9   7       23.17        6.61     18.36 o 
  -3  -9   7      182.28      189.80     33.82 o 
  -2  -9   7      251.78      216.35     34.18 o 
  -1  -9   7       15.70       -8.36     16.36 o 
   0  -9   7       36.88        3.64     20.36 o 
   1  -9   7       34.44       25.45     23.63 o 
   2  -9   7        0.80      -13.09     18.91 o 
   3  -9   7      155.71       74.90     30.91 o 
  -8  -8   7       43.05       97.08     30.91 o 
  -7  -8   7        2.31      -12.73     17.09 o 
  -6  -8   7      122.20      117.04     25.82 o 
  -5  -8   7       64.90       70.58     15.77 o 
  -4  -8   7      281.46      317.88     29.45 o 
  -3  -8   7       95.64      107.00     17.95 o 
  -2  -8   7       61.79       83.99     24.36 o 
  -1  -8   7     1040.85     1053.37     67.63 o 
   0  -8   7      573.35      602.13     54.54 o 
   1  -8   7      184.02      235.98     38.54 o 
   2  -8   7      210.62      267.25     40.36 o 
   3  -8   7       34.55       18.54     21.45 o 
   4  -8   7       27.56       15.64     25.09 o 
  -9  -7   7       11.82       41.09     26.91 o 
  -8  -7   7       51.55       37.81     24.00 o 
  -7  -7   7      664.59      729.03     59.63 o 
  -6  -7   7      178.28      218.72     23.91 o 
  -5  -7   7       52.74       60.27     15.37 o 
  -4  -7   7     1438.42     1462.85     51.66 o 
  -3  -7   7      186.65      173.64     20.31 o 
  -2  -7   7       40.93       38.91     17.45 o 
  -1  -7   7       83.89       49.81     18.91 o 
   0  -7   7      291.96      327.97     40.00 o 
   1  -7   7      102.96      129.81     29.45 o 
   2  -7   7      561.51      670.13     54.54 o 
   3  -7   7       36.64       37.09     24.00 o 
   4  -7   7       84.35      122.17     31.63 o 
  -9  -6   7        1.65       -4.73     17.82 o 
  -8  -6   7        2.29        6.18     17.82 o 
  -7  -6   7        3.77       -5.45     14.91 o 
  -6  -6   7       17.12       25.82     19.63 o 
  -5  -6   7       30.26       48.34     12.91 o 
  -4  -6   7      869.56      945.52     40.46 o 
  -3  -6   7       55.20       43.97     12.99 o 
  -2  -6   7      840.53      820.13     52.18 o 
  -1  -6   7       26.62       25.09     15.27 o 
   0  -6   7      148.05      129.08     28.00 o 
   1  -6   7      448.79      359.61     40.00 o 
   2  -6   7       54.03       15.27     18.54 o 
   3  -6   7      911.17      994.10     63.27 o 
   4  -6   7      564.90      487.13     30.30 o 
   5  -6   7       13.66       41.58     14.94 o 
   6  -6   7      347.97      408.33     44.36 o 
  -9  -5   7        0.82       27.27     23.63 o 
  -8  -5   7       68.17       58.18     27.63 o 
  -7  -5   7      131.91       80.72     27.27 o 
  -6  -5   7        1.57        8.00     17.45 o 
  -5  -5   7     1069.79     1133.07     43.56 o 
  -4  -5   7      253.58      261.96     22.30 o 
  -3  -5   7     2559.28     2555.21    138.72 o 
  -2  -5   7     1308.08     1309.96     44.60 o 
  -1  -5   7      630.54      626.86     45.09 o 
   0  -5   7     1694.32     1628.23     73.08 o 
   1  -5   7        2.35       -0.73     14.18 o 
   2  -5   7      544.31      591.95     48.00 o 
   3  -5   7      100.29      116.04     21.82 o 
   4  -5   7      308.99      343.27     29.27 o 
   5  -5   7       45.31       43.08     14.58 o 
   6  -5   7      329.33      346.15     38.91 o 
  -9  -4   7      249.58      240.71     44.72 o 
  -8  -4   7        1.97        4.00     18.54 o 
  -7  -4   7      281.33      341.43     44.36 o 
  -6  -4   7       12.63       36.72     19.27 o 
  -5  -4   7       69.18       74.90     22.91 o 
  -4  -4   7        3.19       21.29      8.65 o 
  -3  -4   7      140.99      149.65     17.13 o 
  -2  -4   7      473.09      467.32     26.23 o 
  -1  -4   7      209.17      168.47     17.80 o 
   0  -4   7     2939.58     3116.83    101.45 o 
   1  -4   7      274.15      271.26     19.27 o 
   2  -4   7      436.51      460.66     24.35 o 
   3  -4   7      293.36      308.34     22.40 o 
   4  -4   7       43.82       49.63     12.98 o 
   5  -4   7      679.86      650.24     34.42 o 
   6  -4   7       14.88        6.20     10.02 o 
   7  -4   7      125.64       97.45     27.27 o 
  -9  -3   7        0.02       -6.91     18.54 o 
  -8  -3   7      256.46      237.43     40.00 o 
  -7  -3   7      100.44       83.63     25.82 o 
  -6  -3   7      812.88      854.11     59.99 o 
  -5  -3   7      428.26      399.97     40.36 o 
  -4  -3   7      459.34      485.15     26.61 o 
  -3  -3   7      999.25     1040.36     37.84 o 
  -2  -3   7      837.28      827.58     52.18 o 
  -1  -3   7      130.93      108.17     14.52 o 
   0  -3   7       20.35       16.73     13.09 o 
   1  -3   7     2143.00     2014.37     79.63 o 
   2  -3   7     1287.51     1219.17     63.27 o 
   3  -3   7       74.18       76.36     23.63 o 
   4  -3   7      544.64      498.04     42.54 o 
   5  -3   7        9.49        9.18      9.68 o 
   6  -3   7      253.98      262.04     20.69 o 
   7  -3   7       35.91       73.77     15.44 o 
  -9  -2   7       48.12       73.08     28.00 o 
  -8  -2   7      157.61      199.62     37.81 o 
  -7  -2   7        5.97       17.09     15.64 o 
  -6  -2   7      149.51      192.71     32.36 o 
  -5  -2   7     1011.80     1022.46     61.81 o 
  -4  -2   7      354.71      307.61     34.18 o 
  -3  -2   7      373.08      357.91     22.88 o 
  -2  -2   7     1288.33     1255.74     28.14 o 
  -1  -2   7      100.44      106.72     14.40 o 
   0  -2   7      851.87      792.10     35.27 o 
   1  -2   7      876.87      870.84     50.54 o 
   2  -2   7     5279.65     5180.65    133.81 o 
   3  -2   7      744.50      706.49     49.81 o 
   4  -2   7     3280.77     3334.26    110.54 o 
   5  -2   7      492.86      478.42     26.29 o 
   6  -2   7      169.06      162.49     16.95 o 
   7  -2   7      179.70      156.81     17.97 o 
   8  -2   7      110.99       77.81     24.73 o 
  -9  -1   7      141.97      106.17     32.00 o 
  -8  -1   7      142.40      158.90     34.54 o 
  -7  -1   7       91.97      123.26     29.82 o 
  -6  -1   7      174.48      214.53     33.82 o 
  -5  -1   7      440.65      431.96     42.91 o 
  -4  -1   7      863.55      932.18     35.70 o 
  -3  -1   7      181.92      157.12     25.81 o 
  -2  -1   7     7237.66     7300.25    131.07 o 
  -1  -1   7      667.33      665.90     21.19 o 
   0  -1   7     1473.93     1550.67     43.23 o 
   1  -1   7     2650.50     2708.13     88.72 o 
   2  -1   7      770.63      803.93     48.72 o 
   3  -1   7      188.63      184.71     28.72 o 
   4  -1   7        0.26        5.52     10.09 o 
   5  -1   7      109.21      122.53     19.09 o 
   6  -1   7      436.29      479.92     24.82 o 
   7  -1   7        3.02        4.55      9.72 o 
   8  -1   7       67.54       47.88     15.11 o 
  -8   0   7      402.91      434.51     49.81 o 
  -7   0   7       10.36        7.64     12.00 o 
  -6   0   7      604.48      605.04     33.61 o 
  -5   0   7      618.95      597.66     32.91 o 
  -4   0   7       51.76       25.75     11.70 o 
  -3   0   7       96.11      113.07     14.74 o 
  -2   0   7      728.27      757.64     23.70 o 
  -1   0   7     1313.62     1266.71     54.83 o 
   0   0   7     1714.84     1746.30     34.49 o 
   1   0   7      240.20      245.80     29.09 o 
   2   0   7     4051.62     3958.83     74.74 o 
   3   0   7       20.94       28.65     10.55 o 
   4   0   7     1949.19     1881.97     73.08 o 
   5   0   7      548.71      593.13     33.40 o 
   6   0   7     1894.93     2060.55     89.81 o 
   7   0   7        1.62      -10.73      7.57 o 
   8   0   7     1382.52     1478.51     55.58 o 
   9   0   7      236.72      272.70     37.81 o 
  -8   1   7       68.49       30.18     21.45 o 
  -7   1   7      159.77      171.25     22.50 o 
  -6   1   7       10.78       -1.27     14.73 o 
  -5   1   7      233.40      216.42     21.81 o 
  -4   1   7      582.33      659.78     39.27 o 
  -3   1   7       67.13       63.74     13.50 o 
  -2   1   7      446.15      452.16     15.18 o 
  -1   1   7      956.41      922.82     21.38 o 
   0   1   7     3223.98     3201.40     41.73 o 
   1   1   7     1604.07     1674.31     35.01 o 
   2   1   7     9763.06     9780.87    130.06 o 
   3   1   7      214.54      199.68     18.83 o 
   4   1   7     2825.57     2964.79     69.56 o 
   5   1   7     1222.22     1230.08     66.18 o 
   6   1   7        3.40       -0.73     16.36 o 
   7   1   7        0.69      -23.45     15.64 o 
   8   1   7       20.48       12.85     20.73 o 
   9   1   7        1.71       26.54     16.36 o 
  -8   2   7        1.64       18.16     26.73 o 
  -7   2   7      234.55      209.89     24.54 o 
  -6   2   7      186.17      169.31     21.72 o 
  -5   2   7      946.22      961.47     41.14 o 
  -4   2   7     2061.86     2091.72     58.20 o 
  -3   2   7        0.11       -7.24      8.28 o 
  -2   2   7     3077.44     3161.85     65.65 o 
  -1   2   7     1524.42     1554.98     34.10 o 
   0   2   7       40.30       38.99      7.83 o 
   1   2   7      151.27      163.23     11.69 o 
   2   2   7      151.58      142.17     23.27 o 
   3   2   7      210.44      227.25     28.72 o 
   4   2   7      473.06      446.87     40.72 o 
   5   2   7        0.56       -4.36     14.54 o 
   6   2   7      380.68      292.34     37.81 o 
   7   2   7        2.99        8.73     20.00 o 
   8   2   7       94.65       43.63     27.27 o 
   9   2   7      109.38      118.62     22.53 o 
  -7   3   7      220.79      254.94     27.38 o 
  -6   3   7       13.86       27.67     12.49 o 
  -5   3   7      192.82      183.49     21.67 o 
  -4   3   7        6.93       17.68     14.91 o 
  -3   3   7      114.46      148.24     40.00 o 
  -2   3   7      295.79      322.62     28.36 o 
  -1   3   7      199.71      210.12     14.30 o 
   0   3   7      593.47      626.39     21.38 o 
   1   3   7        0.36       -6.34      6.26 o 
   2   3   7      483.99      466.20     24.62 o 
   3   3   7      781.96      704.30     45.81 o 
   4   3   7     2049.99     2065.64     82.54 o 
   5   3   7      428.89      414.87     42.18 o 
   6   3   7     2508.70     2742.68    105.81 o 
   7   3   7      425.07      365.42     45.45 o 
   8   3   7      356.22      393.42     48.36 o 
   9   3   7      313.17      386.88     52.00 o 
  -7   4   7        3.15       -1.12     13.10 o 
  -6   4   7       17.22       13.51     23.63 o 
  -5   4   7       34.58       32.32     12.58 o 
  -4   4   7        9.85      -11.49      7.66 o 
  -3   4   7      662.90      668.31     59.81 o 
  -2   4   7      609.06      646.13     48.72 o 
  -1   4   7     1101.63     1160.99     61.09 o 
   0   4   7     4982.64     4994.61     86.23 o 
   1   4   7      278.00      289.56     21.44 o 
   2   4   7     4652.38     4741.82     85.52 o 
   3   4   7     1768.89     1830.83     51.70 o 
   4   4   7      265.28      209.44     29.82 o 
   5   4   7      513.13      529.77     45.81 o 
   6   4   7      287.49      339.97     41.45 o 
   7   4   7       42.04       46.91     23.63 o 
   8   4   7      186.18      164.35     37.09 o 
   9   4   7       39.66       74.18     32.00 o 
  -6   5   7      513.42      518.50     56.36 o 
  -5   5   7       16.20       41.81     22.18 o 
  -4   5   7     1169.75     1222.44     73.08 o 
  -3   5   7      213.76      226.16     36.36 o 
  -2   5   7      523.06      488.69     45.81 o 
  -1   5   7      107.50      106.17     25.09 o 
   0   5   7      490.83      516.90     28.11 o 
   1   5   7       76.11       78.15     16.91 o 
   2   5   7      697.14      599.98     29.66 o 
   3   5   7      309.75      290.78     48.54 o 
   4   5   7      214.02      174.53     28.00 o 
   5   5   7       16.53       14.54     14.54 o 
   6   5   7        0.39       50.90     23.63 o 
   7   5   7      416.96      360.33     45.45 o 
   8   5   7      220.54      169.44     37.09 o 
   9   5   7       10.09      -18.54     22.18 o 
  -6   6   7       12.76       24.36     25.09 o 
  -5   6   7        8.91        7.27     21.82 o 
  -4   6   7       86.85       95.99     31.63 o 
  -3   6   7       11.06       16.36     19.63 o 
  -2   6   7       50.67       82.90     25.82 o 
  -1   6   7       30.95       28.72     19.27 o 
   0   6   7        7.70        5.09     15.27 o 
   1   6   7      419.86      491.41     44.00 o 
   2   6   7     1018.99     1024.61     39.96 o 
   3   6   7      503.46      573.09     35.82 o 
   4   6   7     3880.62     4102.56    125.81 o 
   5   6   7      220.56      211.25     32.00 o 
   6   6   7      751.33      680.67     55.27 o 
   7   6   7      701.44      716.30     59.99 o 
   8   6   7       39.98       14.54     24.73 o 
   9   6   7       29.56       37.81     30.18 o 
  -5   7   7       69.55       57.45     32.00 o 
  -4   7   7      110.62      122.54     33.09 o 
  -3   7   7      363.00      348.70     46.18 o 
  -2   7   7     1681.91     1727.49     89.08 o 
  -1   7   7      145.37      126.90     29.45 o 
   0   7   7     2015.90     2066.37     91.63 o 
   1   7   7      326.91      358.66     48.54 o 
   2   7   7      741.34      799.22     36.60 o 
   3   7   7       39.94       70.67     15.64 o 
   4   7   7      502.74      478.01     30.33 o 
   5   7   7      158.65      155.99     29.82 o 
   6   7   7      825.07      817.75     59.99 o 
   7   7   7      523.13      522.86     53.81 o 
   8   7   7        0.82       24.36     24.00 o 
   9   7   7       70.23       75.27     33.09 o 
  -4   8   7      108.91       66.18     32.36 o 
  -3   8   7       13.48       29.45     24.73 o 
  -2   8   7       81.20       48.00     22.18 o 
  -1   8   7        0.05       36.72     19.63 o 
   0   8   7      448.03      425.42     47.27 o 
   1   8   7       56.92       81.08     24.73 o 
   2   8   7      136.97      134.12     22.01 o 
   3   8   7       74.88       57.42     11.52 o 
   4   8   7       52.03       49.01     13.35 o 
   5   8   7      173.40      221.44     33.82 o 
   6   8   7      245.33      302.16     40.00 o 
   7   8   7      230.76      267.25     42.91 o 
   8   8   7      637.80      744.66     66.18 o 
  -3   9   7       16.99       21.82     21.45 o 
  -2   9   7        1.29       19.63     18.91 o 
  -1   9   7       18.66       39.27     21.82 o 
   0   9   7       65.91       51.27     24.36 o 
   1   9   7      222.32      207.26     35.27 o 
   2   9   7      959.23      991.26     45.17 o 
   3   9   7       70.82       67.71     17.46 o 
   4   9   7     1193.43     1257.47     51.39 o 
   5   9   7      153.14      194.27     24.90 o 
   6   9   7       12.27       33.82     19.63 o 
   7   9   7       54.95       66.18     24.36 o 
   8   9   7       42.02       45.45     28.00 o 
  -1  10   7       36.36       69.45     28.72 o 
   0  10   7      179.90      217.80     40.00 o 
   1  10   7        6.90       -0.73     13.45 o 
   2  10   7      112.47       89.45     29.09 o 
   3  10   7        0.06        2.77     14.36 o 
   4  10   7      229.12      231.44     32.91 o 
   5  10   7      288.98      318.47     30.70 o 
   6  10   7       67.02       75.96     19.48 o 
   7  10   7      130.06      123.63     32.36 o 
   0  11   7      182.89      186.53     42.54 o 
   1  11   7      233.68      236.34     41.45 o 
   2  11   7       77.25       50.18     29.09 o 
   3  11   7        0.30      -15.39     15.64 o 
   4  11   7       41.38       41.23     16.14 o 
   5  11   7       17.61       -9.42     19.27 o 
   6  11   7      199.48      228.34     44.72 o 
  -6 -10   8       28.02       28.84     15.55 o 
  -5 -10   8        0.64       -8.24     10.35 o 
  -4 -10   8      125.86      134.17     33.45 o 
  -3 -10   8      110.14      125.08     32.36 o 
  -2 -10   8        5.85        5.45     13.09 o 
  -1 -10   8       64.42       33.45     25.45 o 
   0 -10   8        6.39      -15.64     19.63 o 
  -7  -9   8        0.16        4.00     17.45 o 
  -6  -9   8       18.12       31.41     14.37 o 
  -5  -9   8       69.31       36.72     15.64 o 
  -4  -9   8      374.49      425.96     49.09 o 
  -3  -9   8       11.59       49.09     20.73 o 
  -2  -9   8      276.28      322.15     42.54 o 
  -1  -9   8      474.40      486.14     54.18 o 
   0  -9   8        2.11      -18.18     17.45 o 
   1  -9   8       52.10       80.72     31.63 o 
   2  -9   8       24.14       18.18     24.36 o 
  -8  -8   8      139.61      129.44     36.00 o 
  -7  -8   8      125.20      149.44     35.27 o 
  -6  -8   8        0.35       14.14     11.85 o 
  -5  -8   8       88.89       88.70     18.27 o 
  -4  -8   8        9.97       17.50     12.19 o 
  -3  -8   8       65.85       95.06     18.11 o 
  -2  -8   8      215.41      208.71     34.54 o 
  -1  -8   8        6.69       14.91     15.27 o 
   0  -8   8      341.67      336.34     45.81 o 
   1  -8   8      207.32      254.89     40.72 o 
   2  -8   8       23.96        0.36     21.82 o 
   3  -8   8        8.78        9.45     23.27 o 
  -8  -7   8        0.77        9.09     23.63 o 
  -7  -7   8       25.33       21.45     18.54 o 
  -6  -7   8      198.44      276.70     40.72 o 
  -5  -7   8       46.86       52.10     14.06 o 
  -4  -7   8       28.23       28.08     13.02 o 
  -3  -7   8       36.32       25.72     16.18 o 
  -2  -7   8       81.56       70.18     23.63 o 
  -1  -7   8       69.38       89.45     25.09 o 
   0  -7   8      366.11      427.60     46.91 o 
   1  -7   8      486.84      490.50     50.54 o 
   2  -7   8      394.66      377.06     46.54 o 
   3  -7   8      575.88      665.03     59.63 o 
   4  -7   8       31.72       -8.73     18.18 o 
  -8  -6   8        6.77       10.54     20.36 o 
  -7  -6   8       24.49       45.81     22.91 o 
  -6  -6   8      466.45      531.59     52.00 o 
  -5  -6   8        1.67       -7.06      8.91 o 
  -4  -6   8     1162.77     1177.69     46.53 o 
  -3  -6   8      955.15     1018.49     43.19 o 
  -2  -6   8      273.57      235.92     23.14 o 
  -1  -6   8      629.56      655.58     50.54 o 
   0  -6   8       28.38        6.18     12.36 o 
   1  -6   8       18.70        4.00     17.09 o 
   2  -6   8       70.74       68.36     26.91 o 
   3  -6   8       70.94      106.17     30.18 o 
   4  -6   8       20.57        2.55     22.91 o 
   5  -6   8      117.39      151.99     36.36 o 
  -9  -5   8      172.56      202.16     43.27 o 
  -8  -5   8       31.26       11.64     20.00 o 
  -7  -5   8      304.99      269.80     44.00 o 
  -6  -5   8       65.61       66.54     24.73 o 
  -5  -5   8       39.74       60.36     24.00 o 
  -4  -5   8      139.05      138.29     18.98 o 
  -3  -5   8      172.91      177.81     20.08 o 
  -2  -5   8      127.03      128.50     17.98 o 
  -1  -5   8      146.10      202.53     30.18 o 
   0  -5   8        0.17        4.36     13.82 o 
   1  -5   8        0.13       -2.18     17.09 o 
   2  -5   8        7.49       10.54     19.63 o 
   3  -5   8        2.32      -21.09     18.18 o 
   4  -5   8      774.94      860.97     39.05 o 
   5  -5   8       77.59       66.49     17.02 o 
   6  -5   8       50.74       78.46     16.14 o 
  -9  -4   8       16.29       67.27     28.72 o 
  -8  -4   8       87.01       57.09     29.45 o 
  -7  -4   8       21.45       32.72     20.73 o 
  -6  -4   8        7.22        4.73     15.27 o 
  -5  -4   8        1.79        9.09     15.27 o 
  -4  -4   8        1.24       -1.48      7.66 o 
  -3  -4   8        8.47       12.98      8.28 o 
  -2  -4   8     1255.10     1191.18     43.45 o 
  -1  -4   8      265.93      278.56     23.52 o 
   0  -4   8     1317.85     1319.16     69.09 o 
   1  -4   8     2670.96     2607.42     98.90 o 
   2  -4   8       22.27       32.36     21.45 o 
   3  -4   8      756.88      755.13     33.61 o 
   4  -4   8       72.74       79.39     15.54 o 
   5  -4   8      217.94      232.52     23.60 o 
   6  -4   8       11.67       13.19     11.42 o 
  -9  -3   8       28.61       35.27     24.36 o 
  -8  -3   8       11.39       28.00     21.45 o 
  -7  -3   8      101.17      167.62     34.91 o 
  -6  -3   8     1319.83     1447.15     79.63 o 
  -5  -3   8     1046.61     1065.73     65.45 o 
  -4  -3   8      525.37      510.14     45.45 o 
  -3  -3   8     2532.80     2591.95     63.61 o 
  -2  -3   8       37.28       37.53     11.82 o 
  -1  -3   8      505.03      519.29     29.02 o 
   0  -3   8      157.85      146.17     26.91 o 
   1  -3   8      622.49      695.94     50.54 o 
   2  -3   8      113.41      102.54     27.63 o 
   3  -3   8       65.69       57.09     24.00 o 
   4  -3   8      371.15      359.16     44.54 o 
   5  -3   8       27.06       32.13     12.83 o 
   6  -3   8       15.53       21.02     10.05 o 
   7  -3   8       14.81       16.70     11.65 o 
  -8  -2   8        8.75       -4.00     17.82 o 
  -7  -2   8        6.99        4.73     16.36 o 
  -6  -2   8       32.42       55.63     20.73 o 
  -5  -2   8       13.61       23.27     16.73 o 
  -4  -2   8      622.63      586.13     47.63 o 
  -3  -2   8      642.43      714.78     46.36 o 
  -2  -2   8      160.22      118.71     16.71 o 
  -1  -2   8       73.33       70.83     14.11 o 
   0  -2   8      181.43      132.92     34.54 o 
   1  -2   8      132.02      107.26     24.00 o 
   2  -2   8     1249.71     1282.07     67.63 o 
   3  -2   8     1862.15     1687.49     79.27 o 
   4  -2   8     1303.15     1259.53     70.90 o 
   5  -2   8     1255.03     1221.90     50.39 o 
   6  -2   8       24.96       10.71     16.07 o 
   7  -2   8      164.43      145.27     18.98 o 
  -8  -1   8       21.15        5.45     16.73 o 
  -7  -1   8        0.33       12.00     15.27 o 
  -6  -1   8       46.31       21.09     14.91 o 
  -5  -1   8      304.35      317.79     38.91 o 
  -4  -1   8     1331.11     1322.07     67.99 o 
  -3  -1   8       62.47       77.81     22.18 o 
  -2  -1   8     3579.52     3466.34     77.37 o 
  -1  -1   8     2446.28     2369.06     43.40 o 
   0  -1   8      671.01      641.18     31.45 o 
   1  -1   8      749.81      766.84     50.54 o 
   2  -1   8        4.06       -9.82     12.00 o 
   3  -1   8       37.20       27.63     21.82 o 
   4  -1   8       60.28       68.04     20.36 o 
   5  -1   8      784.68      716.85     49.63 o 
   6  -1   8      102.19       91.61     20.70 o 
   7  -1   8      433.03      520.94     34.24 o 
   8  -1   8      134.31      119.79     22.58 o 
  -8   0   8      240.84      223.25     39.63 o 
  -7   0   8      145.64      158.53     33.45 o 
  -6   0   8      256.97      249.43     36.72 o 
  -5   0   8      606.73      671.94     51.27 o 
  -4   0   8       18.75       20.44     11.28 o 
  -3   0   8      196.67      205.14     19.93 o 
  -2   0   8      474.99      458.79     31.73 o 
  -1   0   8     1507.60     1561.36     35.19 o 
   0   0   8       20.12       22.42      7.77 o 
   1   0   8     5399.24     5792.24    143.62 o 
   2   0   8      595.74      617.56     30.44 o 
   3   0   8       69.70       92.17     15.32 o 
   4   0   8       36.34       39.26     14.39 o 
   5   0   8      116.82       73.43     20.91 o 
   6   0   8     1056.42      983.55     67.27 o 
   7   0   8       68.83       44.72     29.45 o 
   8   0   8      121.24      117.39     21.59 o 
  -8   1   8       14.74       33.45     20.00 o 
  -7   1   8       51.29       56.36     24.00 o 
  -6   1   8       37.10       31.52     14.13 o 
  -5   1   8      438.11      401.10     29.18 o 
  -4   1   8      460.90      526.30     30.72 o 
  -3   1   8      325.80      318.54     23.33 o 
  -2   1   8      123.37      103.00     18.18 o 
  -1   1   8      569.71      544.78     18.18 o 
   0   1   8     3013.01     2939.43     48.01 o 
   1   1   8        1.37        4.97      6.14 o 
   2   1   8     2733.79     2632.92     62.36 o 
   3   1   8     1597.14     1613.97     58.90 o 
   4   1   8       17.87       18.04     19.27 o 
   5   1   8      188.04      284.70     38.91 o 
   6   1   8        2.70        2.55     20.36 o 
   7   1   8       19.60        5.09     23.27 o 
   8   1   8       33.77       15.64     27.63 o 
  -7   2   8       80.82       66.53     22.00 o 
  -6   2   8      129.12      125.58     20.17 o 
  -5   2   8        3.99       -9.45      9.68 o 
  -4   2   8     2007.43     1991.39     59.13 o 
  -3   2   8      890.29      917.88     38.53 o 
  -2   2   8      600.26      638.72     50.00 o 
  -1   2   8     1549.64     1583.67     49.75 o 
   0   2   8       24.99       14.00      7.72 o 
   1   2   8      663.40      674.63     22.81 o 
   2   2   8      397.89      400.33     37.09 o 
   3   2   8     2502.70     2489.24     92.72 o 
   4   2   8       57.42       89.08     22.54 o 
   5   2   8     1463.48     1496.96     78.18 o 
   6   2   8     1977.05     1927.11     91.63 o 
   7   2   8       20.00       16.36     23.63 o 
   8   2   8      126.93       89.45     32.36 o 
   9   2   8       85.39       99.99     37.81 o 
  -7   3   8       58.14       30.20     16.00 o 
  -6   3   8       23.46       25.47     13.35 o 
  -5   3   8       81.27      112.19     18.68 o 
  -4   3   8      183.89      209.78     22.56 o 
  -3   3   8      796.70      789.27     36.78 o 
  -2   3   8      143.05      120.27     31.45 o 
  -1   3   8     3353.19     3391.35    105.08 o 
   0   3   8      709.19      699.88     31.97 o 
   1   3   8      783.68      805.68     33.26 o 
   2   3   8      461.40      375.03     24.79 o 
   3   3   8       58.16       69.81     21.09 o 
   4   3   8      390.04      386.88     40.00 o 
   5   3   8      324.03      271.25     38.54 o 
   6   3   8      476.13      473.41     49.45 o 
   7   3   8      346.12      333.79     46.18 o 
   8   3   8        1.12        9.09     23.27 o 
   9   3   8       34.48       29.82     30.91 o 
  -6   4   8        0.50        2.79     12.73 o 
  -5   4   8      115.06      129.62     20.78 o 
  -4   4   8       74.16       57.09     23.63 o 
  -3   4   8       38.43       54.18     22.91 o 
  -2   4   8      288.73      287.61     36.00 o 
  -1   4   8       33.20       27.63     20.36 o 
   0   4   8     1514.97     1576.46     48.09 o 
   1   4   8      945.42      929.20     43.09 o 
   2   4   8      183.41      216.83     31.45 o 
   3   4   8      634.38      601.77     45.81 o 
   4   4   8      102.76      137.44     26.54 o 
   5   4   8      447.21      443.60     44.00 o 
   6   4   8      209.58      270.52     39.63 o 
   7   4   8      992.03     1006.10     70.90 o 
   8   4   8       51.91       51.27     28.36 o 
   9   4   8      346.35      334.52     50.54 o 
  -6   5   8      130.07      118.90     36.36 o 
  -5   5   8       24.28        2.55     20.00 o 
  -4   5   8      194.67      181.08     35.63 o 
  -3   5   8      245.29      251.25     39.27 o 
  -2   5   8      170.79      222.16     34.18 o 
  -1   5   8      362.88      345.79     40.72 o 
   0   5   8      586.81      600.31     46.91 o 
   1   5   8     2118.29     2078.25     57.31 o 
   2   5   8       78.19       66.45     19.45 o 
   3   5   8     2595.97     2836.36     70.19 o 
   4   5   8      374.47      347.97     38.91 o 
   5   5   8       42.99       34.91     18.54 o 
   6   5   8      151.00      131.99     32.72 o 
   7   5   8       45.12       40.00     27.27 o 
   8   5   8       22.33      -23.27     21.45 o 
   9   5   8       17.06       31.63     30.54 o 
  -5   6   8       46.28       17.09     23.63 o 
  -4   6   8      120.61      141.44     34.18 o 
  -3   6   8      618.82      688.67     58.90 o 
  -2   6   8       59.25       53.81     24.36 o 
  -1   6   8      299.53      342.88     41.81 o 
   0   6   8      357.76      367.97     41.81 o 
   1   6   8        6.65        0.76      9.45 o 
   2   6   8       48.26       75.73     15.40 o 
   3   6   8       74.56      101.41     16.71 o 
   4   6   8        2.15       -1.09     13.45 o 
   5   6   8      304.05      258.16     37.09 o 
   6   6   8       62.26       20.73     17.09 o 
   7   6   8       22.91       30.91     25.45 o 
   8   6   8       27.77       48.36     27.63 o 
  -4   7   8        0.23      -25.09     16.73 o 
  -3   7   8       16.85       28.00     22.54 o 
  -2   7   8       99.79       95.26     30.54 o 
  -1   7   8      390.89      398.15     47.63 o 
   0   7   8       36.78       93.08     27.27 o 
   1   7   8      113.43      160.71     30.91 o 
   2   7   8       31.16       30.32     18.36 o 
   3   7   8      168.21      178.71     21.56 o 
   4   7   8      302.29      345.54     27.99 o 
   5   7   8     1146.80     1097.73     68.36 o 
   6   7   8        0.59       -7.27     12.00 o 
   7   7   8      567.71      671.94     62.90 o 
   8   7   8      256.35      329.43     50.54 o 
  -3   8   8        1.62       17.09     25.45 o 
  -2   8   8      162.39      153.44     36.00 o 
  -1   8   8      280.96      347.24     46.91 o 
   0   8   8       51.97       43.27     19.27 o 
   1   8   8     1234.55     1207.53     73.45 o 
   2   8   8      291.36      271.58     25.61 o 
   3   8   8      416.33      398.08     30.19 o 
   4   8   8      121.22      141.84     20.69 o 
   5   8   8        0.31       -2.18     12.73 o 
   6   8   8        1.59       -4.36     14.18 o 
   7   8   8      121.99      148.71     34.18 o 
  -2   9   8       42.86       61.09     27.27 o 
  -1   9   8       34.88       44.72     24.00 o 
   0   9   8        2.27       11.27     17.45 o 
   1   9   8      196.42      224.71     38.54 o 
   2   9   8        1.65       12.36     15.64 o 
   3   9   8      288.53      304.59     65.81 o 
   4   9   8      213.39      280.18     34.18 o 
   5   9   8       11.10       38.18     20.36 o 
   6   9   8        6.09       12.00     18.18 o 
   7   9   8        4.35        1.45     15.64 o 
   0  10   8       12.67       35.27     22.18 o 
   1  10   8       30.81       34.91     19.27 o 
   2  10   8      234.18      169.08     36.72 o 
   3  10   8      305.89      386.10     32.50 o 
   4  10   8       13.18        6.86     11.16 o 
   5  10   8      765.22      904.12     83.81 o 
   6  10   8      142.08      138.17     33.82 o 
   2  11   8      119.44      104.72     33.45 o 
   3  11   8       71.88       70.54     27.63 o 
   4  11   8        5.98       19.56     37.63 o 
   5  11   8       53.03       38.26     16.30 o 
  -5 -10   9       32.17       31.50     19.82 o 
  -4 -10   9       23.88       69.81     25.82 o 
  -3 -10   9       10.51        2.91     16.36 o 
  -6  -9   9        5.87       20.22     31.27 o 
  -5  -9   9        6.86       20.02     18.73 o 
  -4  -9   9       65.39       65.91     17.64 o 
  -3  -9   9      339.99      412.33     50.18 o 
  -2  -9   9        0.73       22.18     18.18 o 
  -1  -9   9       95.77       91.26     28.00 o 
   0  -9   9       28.79       42.54     27.63 o 
  -7  -8   9       49.55       57.45     30.18 o 
  -6  -8   9       38.48       41.45     24.00 o 
  -5  -8   9        3.07        7.80     11.64 o 
  -4  -8   9        2.65        4.29     13.27 o 
  -3  -8   9       14.23       31.63     18.54 o 
  -2  -8   9        1.06        0.00     14.91 o 
  -1  -8   9      211.35      217.44     37.45 o 
   0  -8   9      233.57      273.43     44.72 o 
   1  -8   9       11.67        5.45     20.00 o 
   2  -8   9       62.75       79.99     32.36 o 
  -7  -7   9      107.88      119.63     35.63 o 
  -6  -7   9       39.68       32.00     23.27 o 
  -5  -7   9      104.89       91.03     19.46 o 
  -4  -7   9      283.96      332.62     42.54 o 
  -3  -7   9      107.47      114.25     20.31 o 
  -2  -7   9        0.07        8.36     13.82 o 
  -1  -7   9       10.24       18.54     14.91 o 
   0  -7   9      218.90      178.53     34.18 o 
   1  -7   9      144.78      142.53     34.54 o 
   2  -7   9       82.15       33.82     25.82 o 
   3  -7   9       45.71       65.09     31.27 o 
  -8  -6   9        1.79       25.45     23.27 o 
  -7  -6   9       35.50       70.54     27.63 o 
  -6  -6   9       94.55       84.72     29.45 o 
  -5  -6   9      306.03      347.61     45.09 o 
  -4  -6   9        1.13       27.24     12.42 o 
  -3  -6   9      403.67      369.96     72.54 o 
  -2  -6   9      329.90      298.01     26.87 o 
  -1  -6   9       32.99       25.82     16.36 o 
   0  -6   9        3.09       14.91     16.00 o 
   1  -6   9      234.95      289.43     42.18 o 
   2  -6   9        4.14       16.73     22.54 o 
   3  -6   9      457.59      456.69     52.72 o 
   4  -6   9      206.47      233.43     41.81 o 
  -8  -5   9        8.04       -1.09     19.27 o 
  -7  -5   9       23.89       47.27     26.54 o 
  -6  -5   9       11.20       17.45     18.18 o 
  -5  -5   9       11.22       23.63     18.18 o 
  -4  -5   9       69.29       44.59     38.54 o 
  -3  -5   9      679.22      708.04     36.89 o 
  -2  -5   9      180.58      257.55     24.41 o 
  -1  -5   9       12.02       54.54     20.00 o 
   0  -5   9     1266.96     1294.80     73.08 o 
   1  -5   9       82.02       59.99     21.82 o 
   2  -5   9        0.12       11.27     19.27 o 
   3  -5   9        7.07       -2.55     21.45 o 
   4  -5   9        8.70       -1.09     23.63 o 
   5  -5   9      155.77      159.99     38.54 o 
  -8  -4   9        0.86      -18.00     12.00 o 
  -7  -4   9      240.32      181.80     38.18 o 
  -6  -4   9      199.96      195.62     36.72 o 
  -5  -4   9      160.88      171.62     33.09 o 
  -4  -4   9      131.56      184.65     21.06 o 
  -3  -4   9       58.21       41.02     11.94 o 
  -2  -4   9        2.06       12.61      9.64 o 
  -1  -4   9      880.67      783.89     47.45 o 
   0  -4   9       51.50       71.63     23.63 o 
   1  -4   9      379.15      325.06     40.36 o 
   2  -4   9      150.73      133.44     33.45 o 
   3  -4   9        5.85       -9.45     20.00 o 
   4  -4   9        3.00       -4.61      9.11 o 
   5  -4   9      135.00      155.65     21.10 o 
   6  -4   9       31.39       22.03     12.94 o 
  -8  -3   9       49.21       53.09     26.18 o 
  -7  -3   9        1.33       21.45     18.91 o 
  -6  -3   9        7.28        2.91     16.36 o 
  -5  -3   9      330.64      338.15     42.54 o 
  -4  -3   9        3.69        0.00     13.09 o 
  -3  -3   9       10.52        1.17      8.10 o 
  -2  -3   9      100.91       86.92     15.84 o 
  -1  -3   9      625.35      565.70     31.85 o 
   0  -3   9       70.83       52.72     21.82 o 
   1  -3   9     1355.87     1312.98     72.36 o 
   2  -3   9     1169.10     1180.99     69.45 o 
   4  -3   9      390.20      399.53     44.54 o 
   5  -3   9       77.13       42.20     12.15 o 
   6  -3   9       48.68       71.22     14.91 o 
  -8  -2   9       52.84       33.09     25.09 o 
  -7  -2   9      125.08      122.90     34.18 o 
  -6  -2   9      119.71      138.17     31.27 o 
  -5  -2   9      654.82      712.67     55.63 o 
  -4  -2   9      269.10      243.98     34.18 o 
  -3  -2   9      161.73      161.50     18.42 o 
  -2  -2   9      996.52      990.91     40.11 o 
  -1  -2   9      477.54      454.75     28.51 o 
   0  -2   9      136.13      132.35     27.27 o 
   1  -2   9       59.49       19.27     18.18 o 
   2  -2   9        3.78        9.82     16.00 o 
   3  -2   9       47.17       83.99     28.72 o 
   4  -2   9      386.01      371.25     42.36 o 
   5  -2   9       16.71        1.61     12.99 o 
   6  -2   9        5.16        7.99      9.43 o 
   7  -2   9        6.33       -4.25     10.55 o 
  -8  -1   9      229.64      271.61     44.36 o 
  -7  -1   9        3.72       -8.36     14.91 o 
  -6  -1   9       54.01       27.27     20.00 o 
  -5  -1   9       67.69       95.99     25.82 o 
  -4  -1   9        2.65       -8.00     12.36 o 
  -3  -1   9       24.99       18.91     15.27 o 
  -2  -1   9      196.75      187.28     19.40 o 
  -1  -1   9       16.78       25.68      8.76 o 
   0  -1   9      228.67      277.13     22.88 o 
   1  -1   9       63.64       37.81     18.54 o 
   2  -1   9      558.96      580.31     48.72 o 
   3  -1   9      583.77      536.18     48.54 o 
   4  -1   9       16.15       11.59     12.03 o 
   5  -1   9     1098.11     1131.99     50.64 o 
   6  -1   9      760.01      727.92     59.09 o 
   7  -1   9       21.50       21.65     15.27 o 
  -7   0   9       34.78        7.64     20.00 o 
  -6   0   9        5.45        0.00     13.82 o 
  -5   0   9        7.64       28.00     18.54 o 
  -4   0   9       24.45        8.73     14.91 o 
  -3   0   9      431.75      437.48     27.45 o 
  -2   0   9       17.89       18.05      9.09 o 
  -1   0   9     1636.01     1624.97     38.48 o 
   0   0   9     2131.05     2179.07     38.38 o 
   1   0   9       14.03        4.03      8.80 o 
   2   0   9     4568.28     4493.77     89.37 o 
   3   0   9       48.06       65.45     15.14 o 
   4   0   9      227.92      255.81     25.46 o 
   5   0   9        0.78      -10.59      9.17 o 
   6   0   9       33.58       21.82     26.91 o 
   7   0   9       19.70       10.54     25.45 o 
   8   0   9       84.57       53.96     17.01 o 
  -7   1   9      232.30      245.80     40.00 o 
  -6   1   9       36.77       35.63     21.09 o 
  -5   1   9      483.93      517.05     49.45 o 
  -4   1   9      473.90      484.36     30.58 o 
  -3   1   9       13.68       12.21     19.45 o 
  -2   1   9      400.58      442.96     27.27 o 
  -1   1   9      269.48      270.57     14.51 o 
   0   1   9       31.35       50.20     11.81 o 
   1   1   9      864.41      807.39     34.58 o 
   2   1   9      363.81      372.03     37.09 o 
   3   1   9        0.11       -5.31     15.45 o 
   4   1   9      114.00      170.17     31.27 o 
   5   1   9      231.47      292.70     41.81 o 
   6   1   9        9.79       19.63     22.91 o 
   7   1   9      176.73      195.98     39.63 o 
   8   1   9        6.24        3.64     26.91 o 
  -7   2   9        0.06        8.73     16.00 o 
  -6   2   9       21.74       32.19     15.52 o 
  -5   2   9       49.37       45.73     14.67 o 
  -4   2   9       62.09      100.05     18.43 o 
  -3   2   9        8.84        7.89      9.58 o 
  -2   2   9       25.16       23.50     20.00 o 
  -1   2   9      385.67      431.91     30.69 o 
   0   2   9       48.47       48.33     10.44 o 
   1   2   9      106.51       88.32     15.17 o 
   2   2   9        8.85        4.73     14.18 o 
   3   2   9     1304.73     1278.44     69.45 o 
   4   2   9     1910.11     1840.57     85.81 o 
   5   2   9      375.80      320.70     42.91 o 
   6   2   9     1180.62     1107.54     73.81 o 
   7   2   9       41.06       20.73     25.45 o 
   8   2   9      127.06      150.17     38.18 o 
  -6   3   9       63.96       56.66     27.27 o 
  -5   3   9        1.20       -9.80     10.82 o 
  -4   3   9      107.85       88.18     18.27 o 
  -3   3   9      662.61      722.12     53.45 o 
  -2   3   9      198.94      221.44     32.72 o 
  -1   3   9     1049.20      999.92     57.81 o 
   0   3   9     1540.50     1491.85     47.82 o 
   1   3   9        7.72        7.78      9.21 o 
   2   3   9      797.21      781.40     35.78 o 
   3   3   9       60.74       78.18     22.18 o 
   4   3   9      342.21      338.88     39.63 o 
   5   3   9      423.64      348.33     41.45 o 
   6   3   9      494.66      410.51     50.18 o 
   7   3   9        4.57       10.18     26.18 o 
   8   3   9       86.51       73.45     35.27 o 
  -6   4   9      192.48      204.71     40.00 o 
  -5   4   9       67.21       53.81     24.73 o 
  -4   4   9      249.23      242.16     38.18 o 
  -3   4   9        4.70      -18.00     12.00 o 
  -2   4   9      149.66      246.16     36.36 o 
  -1   4   9       91.98      100.72     25.09 o 
   0   4   9      587.12      598.15     31.66 o 
   1   4   9        1.15       -2.05      8.30 o 
   2   4   9      509.23      489.29     44.54 o 
   3   4   9      227.90      242.52     34.18 o 
   4   4   9      186.16      178.17     32.00 o 
   5   4   9       13.68      -11.27     10.91 o 
   6   4   9       18.71       12.36     24.36 o 
   7   4   9      362.73      344.33     48.36 o 
   8   4   9      161.32      198.53     42.91 o 
  -5   5   9        0.25        9.09     21.45 o 
  -4   5   9      103.05      114.90     32.00 o 
  -3   5   9       61.80       64.72     28.72 o 
  -2   5   9        1.39       17.45     20.36 o 
  -1   5   9        2.19        9.82     17.82 o 
   0   5   9       48.72       13.82     18.91 o 
   1   5   9      663.30      679.66     34.64 o 
   2   5   9      387.03      393.61     39.45 o 
   3   5   9      313.95      331.12     27.08 o 
   4   5   9     1451.32     1464.97     77.45 o 
   5   5   9        2.03      -11.27     14.18 o 
   6   5   9      262.35      245.07     38.91 o 
   7   5   9        2.08      -12.36     19.63 o 
   8   5   9       99.67      123.63     38.54 o 
  -4   6   9       26.22       29.45     25.09 o 
  -3   6   9      271.10      225.80     39.63 o 
  -2   6   9      381.88      534.14     54.18 o 
  -1   6   9       89.08       84.36     27.63 o 
   0   6   9      293.41      336.70     41.81 o 
   1   6   9       29.54       12.51     10.89 o 
   2   6   9      332.54      345.92     48.90 o 
   3   6   9       80.50       64.26     15.77 o 
   4   6   9     1017.42     1058.46     66.18 o 
   5   6   9       81.98       81.81     25.45 o 
   6   6   9      432.13      409.06     47.63 o 
   7   6   9      261.94      232.34     42.91 o 
  -3   7   9       47.03       74.90     31.27 o 
  -2   7   9      361.74      419.60     51.63 o 
  -1   7   9        1.05       -0.36     19.27 o 
   0   7   9      527.83      509.05     51.63 o 
   1   7   9      127.85      105.81     30.18 o 
   2   7   9       46.85       33.23     14.00 o 
   3   7   9       19.78       16.50     10.41 o 
   4   7   9        2.88       -1.54      9.64 o 
   5   7   9      341.61      352.33     44.36 o 
   6   7   9      312.98      351.24     46.54 o 
   7   7   9       54.83       53.81     24.36 o 
  -2   8   9       12.56       -1.82     23.27 o 
  -1   8   9      120.49      104.72     33.82 o 
   0   8   9       96.88      102.17     31.27 o 
   1   8   9      165.55      124.72     31.27 o 
   2   8   9      272.34      373.79     46.18 o 
   3   8   9        0.90       -6.18     15.45 o 
   4   8   9       81.61      113.72     20.49 o 
   5   8   9       55.50       35.27     20.00 o 
   6   8   9      156.79      191.98     38.18 o 
  -1   9   9       51.28       28.00     25.45 o 
   0   9   9       87.93       70.54     25.82 o 
   1   9   9      121.07      123.99     34.18 o 
   2   9   9      429.42      492.69     53.45 o 
   3   9   9        5.30       -4.27     12.18 o 
   4   9   9      355.62      385.61     32.91 o 
   5   9   9      132.85      171.99     35.27 o 
   6   9   9        0.19      -17.82     16.00 o 
   1  10   9        1.48       -1.82     18.91 o 
   2  10   9       15.07       26.91     23.63 o 
   3  10   9      104.34       97.81     32.00 o 
   4  10   9      128.18      153.94     23.87 o 
   5  10   9        0.03        1.82     17.45 o 
  -4  -9  10       14.31       10.54     19.63 o 
  -3  -9  10        1.17       17.82     17.09 o 
  -2  -9  10       89.65       96.72     30.18 o 
  -6  -8  10        1.09       20.73     21.82 o 
  -5  -8  10        0.84       15.92     13.43 o 
  -4  -8  10       44.31       52.01     22.91 o 
  -3  -8  10       85.25       90.17     28.36 o 
  -2  -8  10       47.78       62.90     25.09 o 
  -1  -8  10       44.47       65.09     22.91 o 
   0  -8  10      190.06      219.62     39.27 o 
  -6  -7  10      222.89      282.89     46.91 o 
  -5  -7  10       40.67       46.91     26.18 o 
  -4  -7  10      126.05      134.67     22.23 o 
  -3  -7  10       32.25       23.81     13.71 o 
  -2  -7  10        1.46       17.09     16.00 o 
  -1  -7  10        8.40       36.36     17.45 o 
   0  -7  10      168.48      243.98     40.00 o 
   1  -7  10        1.15      -17.09     19.27 o 
   2  -7  10      210.09      203.98     42.91 o 
  -7  -6  10       17.39       -4.36     20.00 o 
  -6  -6  10       10.43       -0.73     18.54 o 
  -5  -6  10       17.49       37.45     21.82 o 
  -4  -6  10      159.65      154.58     30.18 o 
  -3  -6  10       83.14      140.94     21.38 o 
  -2  -6  10        2.48       12.73     15.64 o 
  -1  -6  10       94.20       58.54     21.82 o 
   0  -6  10       18.51       32.00     19.27 o 
   1  -6  10      164.71      143.26     33.45 o 
   2  -6  10      154.23      160.71     38.54 o 
   3  -6  10        8.56       35.63     29.09 o 
  -7  -5  10        8.40        2.91     16.73 o 
  -6  -5  10       69.37       78.18     28.00 o 
  -5  -5  10      161.62       95.99     29.09 o 
  -4  -5  10       16.99       21.95     19.63 o 
  -3  -5  10      205.23      231.81     24.88 o 
  -2  -5  10      904.06      919.19     44.34 o 
  -1  -5  10        6.42       46.54     19.27 o 
   0  -5  10       83.80       63.99     25.82 o 
   1  -5  10      209.92      165.80     34.54 o 
   2  -5  10        1.26      -18.18     19.27 o 
   3  -5  10        3.29       22.91     24.73 o 
   4  -5  10       52.01       87.99     34.54 o 
  -7  -4  10       37.04       34.54     23.27 o 
  -6  -4  10       82.95      115.99     32.36 o 
  -5  -4  10      134.67      124.72     31.27 o 
  -4  -4  10        2.82      -13.45     10.91 o 
  -3  -4  10       15.68       29.27     12.83 o 
  -2  -4  10      291.09      299.67     26.82 o 
  -1  -4  10        5.83       -2.55     11.64 o 
   0  -4  10      687.34      756.66     58.18 o 
   1  -4  10      544.68      610.49     56.00 o 
   2  -4  10       15.89       24.73     18.18 o 
   3  -4  10      115.14      155.62     37.81 o 
   4  -4  10       68.14       49.81     29.45 o 
   5  -4  10        9.88       -4.00     15.46 o 
  -7  -3  10       11.03        8.73     19.63 o 
  -6  -3  10      161.88      181.80     37.09 o 
  -5  -3  10      114.42      133.44     31.27 o 
  -4  -3  10      155.20      102.17     28.00 o 
  -3  -3  10        4.77       10.10      9.52 o 
  -2  -3  10      181.18      199.57     23.00 o 
  -1  -3  10      133.54      116.19     18.98 o 
   0  -3  10      131.34      161.08     32.00 o 
   1  -3  10      200.00      169.44     33.45 o 
   2  -3  10      594.56      645.76     55.27 o 
   3  -3  10      274.85      342.15     46.54 o 
   4  -3  10      253.39      230.16     41.09 o 
   5  -3  10       72.75       72.44     16.73 o 
   6  -3  10       15.96       11.62     11.48 o 
  -7  -2  10       21.52        6.54     19.63 o 
  -6  -2  10        8.82      -14.91     16.36 o 
  -5  -2  10      103.64       86.90     27.27 o 
  -4  -2  10      237.82      232.71     35.63 o 
  -3  -2  10       36.49       37.81     18.54 o 
  -2  -2  10      565.20      567.41     66.36 o 
  -1  -2  10      205.61      231.39     35.45 o 
   0  -2  10      133.84      104.72     28.36 o 
   1  -2  10        3.77       -1.09     13.82 o 
   2  -2  10      310.37      390.51     44.36 o 
   3  -2  10      214.46      200.71     35.27 o 
   4  -2  10      283.97      342.49     31.84 o 
   5  -2  10      401.03      410.87     35.73 o 
   6  -2  10       18.22       22.03     12.82 o 
  -7  -1  10       29.13      -14.54     17.45 o 
  -6  -1  10       49.57       78.90     28.00 o 
  -5  -1  10        0.30       -1.82     14.18 o 
  -4  -1  10      250.76      237.43     35.63 o 
  -3  -1  10       17.15        9.82     14.54 o 
  -2  -1  10     1437.73     1424.60     49.88 o 
  -1  -1  10      592.77      621.69     35.45 o 
   0  -1  10      237.69      224.71     22.81 o 
   1  -1  10      926.32      890.11     60.72 o 
   2  -1  10       77.16      122.77     50.54 o 
   3  -1  10       68.84       72.35     16.84 o 
   4  -1  10       48.81       47.71     17.12 o 
   5  -1  10       49.66       46.94     47.81 o 
   6  -1  10      140.51      198.90     29.61 o 
   7  -1  10      152.12      133.08     28.72 o 
  -7   0  10       51.49       81.08     29.82 o 
  -6   0  10       37.68       59.27     24.36 o 
  -5   0  10      218.17      194.17     34.18 o 
  -4   0  10       38.30       42.91     20.36 o 
  -3   0  10       32.15        1.09     13.45 o 
  -2   0  10       28.60       32.36     17.82 o 
  -1   0  10      310.07      303.03     16.04 o 
   0   0  10      697.17      740.35     28.25 o 
   1   0  10       15.95       10.56     10.25 o 
   2   0  10       91.61       56.26     14.89 o 
   3   0  10       97.18      122.72     33.27 o 
   4   0  10      178.22      170.08     22.96 o 
   5   0  10       10.36       20.44     15.25 o 
   6   0  10      449.42      418.15     54.54 o 
   7   0  10       79.69       64.36     33.45 o 
  -6   1  10       31.08       47.27     22.91 o 
  -5   1  10        0.22        2.18     14.54 o 
  -4   1  10      172.94      155.99     30.18 o 
  -3   1  10       16.42       24.65     18.00 o 
  -2   1  10      116.46      124.32     17.35 o 
  -1   1  10       23.00       23.86      9.29 o 
   0   1  10     2137.09     2126.74     40.05 o 
   1   1  10        2.94        1.23      8.54 o 
   2   1  10     1437.37     1435.29     50.47 o 
   3   1  10     1222.34     1274.35     56.90 o 
   4   1  10        1.33      -17.45     11.64 o 
   5   1  10      337.40      334.15     46.91 o 
   6   1  10      132.57       73.45     32.00 o 
   7   1  10        2.68       -1.82     26.18 o 
  -6   2  10       60.04       75.99     27.63 o 
  -5   2  10        1.43       12.73     15.27 o 
  -4   2  10      506.59      536.01     34.58 o 
  -3   2  10      474.49      462.67     32.91 o 
  -2   2  10       15.65       14.91     17.09 o 
  -1   2  10      549.97      483.23     41.81 o 
   0   2  10      883.75      890.45     39.27 o 
   1   2  10       54.65       54.68     17.27 o 
   2   2  10       24.64       23.27     16.36 o 
   3   2  10        9.75       -4.73     16.00 o 
   4   2  10      321.57      406.87     47.63 o 
   5   2  10      208.46      279.25     41.45 o 
   6   2  10        0.92        5.09     25.82 o 
   7   2  10        0.21        0.00     25.09 o 
  -5   3  10        0.47      -20.00     18.54 o 
  -4   3  10        0.15      -10.18     15.27 o 
  -3   3  10       14.40       49.81     23.63 o 
  -2   3  10      725.98      649.40     50.54 o 
  -1   3  10      465.29      443.24     43.27 o 
   0   3  10      472.62      456.03     52.00 o 
   1   3  10      155.10      164.40     19.92 o 
   2   3  10      156.35      144.71     28.72 o 
   3   3  10      128.19      156.35     30.54 o 
   4   3  10      663.27      726.12     58.18 o 
   5   3  10      149.35      149.44     32.72 o 
   6   3  10      491.69      365.42     49.81 o 
   7   3  10      473.87      370.15     53.09 o 
  -5   4  10        9.55      -25.63     17.09 o 
  -4   4  10       21.65       18.54     20.73 o 
  -3   4  10      114.68       73.81     25.82 o 
  -2   4  10      444.51      491.96     49.45 o 
  -1   4  10        0.01       -2.18     14.91 o 
   0   4  10     1544.48     1605.68     77.81 o 
   1   4  10      869.77      907.87     40.88 o 
   2   4  10       56.82       54.71     21.82 o 
   3   4  10      822.11      813.75     58.54 o 
   4   4  10      101.85      131.63     30.18 o 
   5   4  10        0.99      -11.64     12.36 o 
   6   4  10        0.52        1.82     16.00 o 
   7   4  10       74.41       27.63     28.00 o 
  -4   5  10       89.56       87.99     28.72 o 
  -3   5  10      235.71      306.52     44.36 o 
  -2   5  10        0.38       -4.73     16.00 o 
  -1   5  10       13.02       18.18     19.63 o 
   0   5  10       52.35       16.00     19.27 o 
   1   5  10       67.08       74.40     15.99 o 
   2   5  10      256.49      284.62     26.68 o 
   3   5  10      661.62      702.12     55.27 o 
   4   5  10       13.64       -3.64     13.45 o 
   5   5  10      121.40       89.45     28.00 o 
   7   5  10       11.90       24.00     26.91 o 
  -3   6  10       47.56       66.90     27.63 o 
  -2   6  10       13.51        1.45     19.27 o 
  -1   6  10       42.88       26.54     22.54 o 
   0   6  10       18.23       59.99     24.36 o 
   1   6  10       33.47       70.18     24.73 o 
   2   6  10      603.43      636.77     61.99 o 
   3   6  10        1.32        2.22     10.76 o 
   4   6  10      526.02      572.32     52.72 o 
   5   6  10      468.93      550.86     53.81 o 
   6   6  10       29.93       42.91     24.73 o 
  -2   7  10      248.21      272.70     45.81 o 
  -1   7  10      172.17      273.43     42.54 o 
   0   7  10      119.66       91.63     31.27 o 
   1   7  10      334.83      392.69     47.63 o 
   2   7  10        0.10       22.91     20.36 o 
   3   7  10      139.73      141.04     43.27 o 
   4   7  10       72.16       20.36     17.82 o 
   5   7  10       93.36       89.45     28.00 o 
   6   7  10       26.91      -11.27     14.54 o 
  -1   8  10       24.99       33.45     23.63 o 
   0   8  10       61.06       28.00     24.73 o 
   1   8  10      150.44      169.80     37.81 o 
   2   8  10        0.70       21.45     20.73 o 
   3   8  10       27.51       26.88     14.13 o 
   4   8  10       14.80      -10.99     13.27 o 
   5   8  10       20.01        3.27     16.36 o 
   1   9  10       16.70       30.91     24.36 o 
   2   9  10      188.58      217.44     41.09 o 
   3   9  10      226.92      335.24     46.91 o 
   4   9  10        9.27       12.40     13.34 o 
   5   9  10      188.08      229.07     40.00 o 
  -4  -8  11        0.09        5.34     11.75 o 
  -3  -8  11       13.49        9.09     19.27 o 
  -2  -8  11       42.85       67.27     27.27 o 
  -5  -7  11       58.13       51.27     29.45 o 
  -4  -7  11       49.21       58.48     18.18 o 
  -3  -7  11        4.75       -0.06     10.39 o 
  -2  -7  11        2.61       -4.00     14.54 o 
  -1  -7  11       17.26       10.91     18.18 o 
   0  -7  11       97.37      103.99     31.63 o 
  -6  -6  11      124.67      194.17     41.09 o 
  -5  -6  11       75.79       46.54     25.82 o 
  -4  -6  11       10.73       70.90     26.54 o 
  -3  -6  11      323.21      351.12     31.73 o 
  -2  -6  11       71.62       84.72     26.54 o 
  -1  -6  11        0.25       16.36     16.00 o 
   0  -6  11       19.75       13.45     18.18 o 
   1  -6  11        0.13      -14.54     13.09 o 
   2  -6  11        5.54       25.09     25.82 o 
  -6  -5  11       41.00       40.00     25.09 o 
  -5  -5  11        1.56       -1.45     17.45 o 
  -4  -5  11       40.55       48.36     25.45 o 
  -3  -5  11      124.50      115.41     21.27 o 
  -2  -5  11        1.78       14.45     25.09 o 
  -1  -5  11      265.21      299.25     42.18 o 
   0  -5  11       53.57       61.09     24.00 o 
   1  -5  11        1.26       -7.64     17.45 o 
   2  -5  11       31.82       33.09     20.73 o 
   3  -5  11        0.54       18.54     27.63 o 
  -6  -4  11       16.67       10.91     19.27 o 
  -5  -4  11        1.45       37.81     22.54 o 
  -4  -4  11        4.42       -4.36     13.82 o 
  -3  -4  11       17.45        4.63      9.52 o 
  -2  -4  11      138.77      197.96     27.82 o 
  -1  -4  11      527.87      464.69     50.18 o 
   0  -4  11        3.53       10.91     16.73 o 
   1  -4  11      474.23      457.05     51.63 o 
   2  -4  11      317.25      293.07     43.63 o 
   3  -4  11       56.34       67.27     30.18 o 
   4  -4  11       33.10       93.81     35.63 o 
  -6  -3  11      175.21      127.26     35.63 o 
  -5  -3  11      457.48      487.60     53.81 o 
  -4  -3  11       36.10       30.18     22.54 o 
  -3  -3  11      158.42      117.44     29.45 o 
  -2  -3  11        5.50       19.63     11.57 o 
  -1  -3  11        9.25       15.41     10.76 o 
   0  -3  11        9.43       -5.09     14.54 o 
   1  -3  11      218.69      269.07     41.45 o 
   2  -3  11        6.67       14.91     18.54 o 
   3  -3  11       89.70       66.90     26.18 o 
   4  -3  11       40.54       56.97     20.86 o 
   5  -3  11       21.57       24.36     25.82 o 
  -6  -2  11       74.29       72.72     27.27 o 
  -5  -2  11        1.20        5.45     15.64 o 
  -4  -2  11        1.42        7.27     14.54 o 
  -3  -2  11      115.92       96.36     27.27 o 
  -2  -2  11      270.61      284.71     26.94 o 
  -1  -2  11        3.50       10.16     11.28 o 
   0  -2  11       13.40       64.36     25.09 o 
   1  -2  11        4.89        0.36     15.64 o 
   2  -2  11      339.88      359.97     45.81 o 
   3  -2  11      209.43      167.43     24.21 o 
   4  -2  11        0.06       -2.82     14.18 o 
   5  -2  11      217.82      209.94     30.11 o 
  -6  -1  11        4.02        1.45     18.18 o 
  -5  -1  11        1.06        1.45     15.64 o 
  -4  -1  11      352.68      320.34     41.45 o 
  -3  -1  11      212.35      234.53     35.27 o 
  -2  -1  11       42.51       30.54     19.27 o 
  -1  -1  11      883.49      906.59     42.67 o 
   0  -1  11      133.01      150.90     30.91 o 
   1  -1  11       67.75       77.77     19.82 o 
   2  -1  11      195.93      135.48     21.30 o 
   3  -1  11       62.63       33.36     30.00 o 
   4  -1  11        7.77        2.56     11.16 o 
   5  -1  11       68.77       57.19     19.03 o 
  -6   0  11        5.67       21.82     22.54 o 
  -5   0  11       32.16       16.36     18.54 o 
  -4   0  11        8.23       14.91     14.91 o 
  -3   0  11       11.07       34.18     18.54 o 
  -2   0  11       12.18       16.00     14.54 o 
  -1   0  11      197.92      226.79     18.17 o 
   0   0  11       37.47       62.87     12.16 o 
   1   0  11       18.13       16.66     18.00 o 
   2   0  11      349.59      372.12     30.07 o 
   3   0  11       34.95       11.61     12.63 o 
   4   0  11       10.71        9.85     14.36 o 
   5   0  11        8.05       -0.36     26.91 o 
   6   0  11      138.95      150.53     42.54 o 
  -6   1  11        0.21       -5.09     15.27 o 
  -5   1  11       68.03       73.08     26.18 o 
  -4   1  11      127.76      111.26     28.36 o 
  -3   1  11        5.62        0.36     14.91 o 
  -2   1  11       19.84       13.45     16.36 o 
  -1   1  11       18.32       13.09     15.27 o 
   0   1  11        4.85        4.29      8.22 o 
   1   1  11      714.23      732.75     41.27 o 
   2   1  11        5.28       12.53     11.45 o 
   3   1  11      165.74      165.08     33.82 o 
   4   1  11      281.23      343.97     46.54 o 
   5   1  11        0.03       11.64     20.00 o 
   6   1  11       28.38       31.27     29.82 o 
  -3   2  11      240.06      259.98     37.81 o 
  -2   2  11        0.62       -7.27     16.36 o 
  -1   2  11       57.04       40.00     18.91 o 
   0   2  11        0.27        1.94     18.91 o 
   1   2  11       74.89       56.72     22.54 o 
   2   2  11       46.84       21.09     20.00 o 
   3   2  11      720.62      780.30     60.36 o 
   4   2  11      447.15      399.60     48.00 o 
   5   2  11      154.44      153.44     36.00 o 
   6   2  11      254.70      220.71     44.72 o 
  -4   3  11        0.85       -3.27     22.18 o 
  -3   3  11      226.90      273.79     38.91 o 
  -2   3  11      265.10      242.89     37.09 o 
  -1   3  11      551.08      452.33     44.36 o 
   0   3  11      379.33      384.69     41.45 o 
   1   3  11        0.44       -6.08      9.84 o 
   2   3  11       12.83       13.82     16.00 o 
   3   3  11        0.38      -10.54     16.36 o 
   4   3  11      115.20       82.17     29.45 o 
   5   3  11      130.68      139.99     35.63 o 
   6   3  11       38.82       79.99     30.18 o 
  -4   4  11        1.25       30.18     23.63 o 
  -3   4  11       10.34       -2.91     18.54 o 
  -2   4  11      275.40      239.98     37.81 o 
  -1   4  11        1.05        1.45     17.45 o 
   0   4  11       33.07        6.91     16.36 o 
   1   4  11      104.77       88.25     18.38 o 
   2   4  11       62.40       88.49     18.09 o 
   3   4  11        3.92        2.55     16.36 o 
   4   4  11        2.38       37.81     21.82 o 
   5   4  11       71.08      102.54     30.54 o 
   6   4  11        3.27       34.91     23.63 o 
  -3   5  11       29.71       13.09     23.63 o 
  -2   5  11       46.78       29.09     22.54 o 
  -1   5  11       41.54       58.54     28.00 o 
   0   5  11       15.46       -1.09     15.27 o 
   1   5  11      310.91      287.25     40.36 o 
   2   5  11      225.87      259.68     26.74 o 
   3   5  11      125.49      158.17     33.09 o 
   4   5  11      726.52      734.85     61.09 o 
   5   5  11        8.81       12.00     18.91 o 
   6   5  11        5.38       43.27     24.36 o 
  -2   6  11      160.14      233.80     41.45 o 
  -1   6  11       15.02        9.82     22.54 o 
   0   6  11      107.02      137.44     34.54 o 
   1   6  11        8.93       -3.27     17.45 o 
   2   6  11        3.01       10.45     12.71 o 
   3   6  11       99.28       66.93     37.45 o 
   4   6  11        0.30       -5.82     16.36 o 
   5   6  11       43.55       41.45     25.09 o 
  -1   7  11       64.79       84.72     31.27 o 
   0   7  11       41.25        6.54     21.45 o 
   1   7  11        3.37       10.91     19.27 o 
   2   7  11       52.22       21.09     22.18 o 
   3   7  11       10.02       -2.44     13.71 o 
   4   7  11        4.82       14.91     18.54 o 
   5   7  11      159.56      139.62     33.09 o 
   1   8  11      229.32      146.53     38.91 o 
   2   8  11      158.60       81.81     32.00 o 
   3   8  11        0.43       -3.27     19.63 o 
   4   8  11       97.25       99.99     31.63 o 
  -4  -6  12       10.05       12.73     19.63 o 
  -3  -6  12       10.74       46.82     17.08 o 
  -2  -6  12       26.77       45.81     21.82 o 
  -1  -6  12        0.62       18.18     17.09 o 
   0  -6  12        3.82       33.09     19.27 o 
  -5  -5  12        0.90      -21.27     14.18 o 
  -4  -5  12        0.00        8.00     17.09 o 
  -3  -5  12       32.49       33.40     13.98 o 
  -2  -5  12      118.38      133.81     32.36 o 
  -1  -5  12       22.95       49.09     22.54 o 
   0  -5  12       60.12       47.27     26.18 o 
   1  -5  12       60.22       24.73     21.09 o 
  -5  -4  12       46.49       67.63     26.91 o 
  -4  -4  12        8.80       11.64     19.63 o 
  -3  -4  12       11.46        0.00     13.82 o 
  -2  -4  12       48.92       55.81     16.29 o 
  -1  -4  12       56.56       39.63     22.54 o 
   0  -4  12       90.32      138.17     34.91 o 
   1  -4  12       16.59       29.45     23.63 o 
   2  -4  12       25.30        4.73     18.91 o 
  -5  -3  12        0.29       -4.36     17.09 o 
  -4  -3  12       30.81       29.82     20.00 o 
  -3  -3  12       36.25       20.00     18.54 o 
  -2  -3  12        2.21       -6.32     10.79 o 
  -1  -3  12       73.27       25.09     20.00 o 
   0  -3  12       41.74       93.08     29.45 o 
   1  -3  12      187.19      212.35     40.72 o 
   2  -3  12      389.89      493.41     57.09 o 
   3  -3  12       26.33        0.61     44.00 o 
  -5  -2  12       27.87       16.36     21.45 o 
  -4  -2  12       92.30       89.45     28.72 o 
  -3  -2  12       51.67       70.90     27.63 o 
  -2  -2  12      222.97      182.89     36.00 o 
  -1  -2  12      168.14      175.67     24.75 o 
   0  -2  12       28.97       48.00     23.63 o 
   1  -2  12        8.16       28.00     22.91 o 
   2  -2  12        2.88       14.87     22.73 o 
   3  -2  12        7.67       -6.98     11.87 o 
   4  -2  12      164.59      167.99     36.72 o 
  -5  -1  12       30.73       63.27     26.54 o 
  -4  -1  12       43.71       49.09     24.00 o 
  -3  -1  12       71.82      102.17     28.36 o 
  -2  -1  12       90.56       69.09     24.73 o 
  -1  -1  12        0.33       -2.76      8.30 o 
   0  -1  12       70.00       75.50     18.54 o 
   1  -1  12       34.51       35.03     14.13 o 
   2  -1  12        2.18       10.23     13.02 o 
   3  -1  12       59.83       55.52     18.02 o 
   4  -1  12       92.30       69.21     18.76 o 
   5  -1  12       51.13       32.00     26.54 o 
  -5   0  12        0.18       12.73     16.73 o 
  -4   0  12        1.73       -3.27     16.73 o 
  -3   0  12       26.36       12.00     17.09 o 
  -2   0  12        8.54       16.36     17.09 o 
  -1   0  12      114.08      143.99     29.45 o 
   0   0  12      646.84      646.34     36.60 o 
   1   0  12        0.79      -11.82      9.77 o 
   2   0  12      279.98      254.50     27.75 o 
   3   0  12      153.06      171.71     25.33 o 
   4   0  12       36.82       28.82     15.55 o 
   0   1  12        9.21       -4.36     17.09 o 
   1   1  12        0.84       11.88     13.45 o 
   2   1  12      203.06      189.44     37.45 o 
   3   1  12       24.48       18.18     22.54 o 
   4   1  12        0.50      -21.82     14.54 o 
   5   1  12       34.44       41.45     24.00 o 
  -1   2  12        3.58      -20.73     13.82 o 
   0   2  12        9.00        5.82     17.09 o 
   1   2  12      100.24       39.27     22.54 o 
   2   2  12      133.28      158.90     33.82 o 
   3   2  12       93.07       87.99     30.91 o 
   4   2  12      610.96      531.59     57.81 o 
   5   2  12       36.15       24.36     22.91 o 
  -2   3  12      127.52      161.08     33.82 o 
  -1   3  12       73.88       90.54     27.63 o 
   0   3  12      396.20      374.88     43.63 o 
   1   3  12       48.13       58.46     17.72 o 
   2   3  12        0.01        8.00     19.27 o 
   3   3  12        3.59      -15.64     17.45 o 
   4   3  12       21.85       -0.36     20.36 o 
   5   3  12        2.05      -16.73     14.54 o 
  -3   4  12        3.62      -17.82     20.00 o 
  -2   4  12       31.74       40.36     25.09 o 
  -1   4  12       36.67       -8.00     17.45 o 
   0   4  12      132.13      177.08     34.18 o 
   1   4  12      168.27      175.26     34.18 o 
   2   4  12       30.01        2.55     16.36 o 
   3   4  12      225.74      267.61     42.91 o 
   4   4  12        6.10       -4.00     17.45 o 
   5   4  12       18.45      -15.64     15.64 o 
  -2   5  12        0.53      -12.00     18.91 o 
  -1   5  12        1.64      -24.36     18.18 o 
   0   5  12       53.71       49.45     24.36 o 
   1   5  12       37.52       51.63     25.82 o 
   2   5  12      568.60      622.12     40.75 o 
   3   5  12       22.80       27.27     21.09 o 
   4   5  12      153.62      177.80     38.54 o 
  -1   6  12        6.73       22.18     24.36 o 
   0   6  12       46.67       42.18     24.36 o 
   1   6  12       17.73       40.72     24.73 o 
   2   6  12      149.64      145.08     36.72 o 
   3   6  12        9.28       21.82     20.36 o 
   4   6  12      258.23      194.53     40.00 o 
   2   7  12       38.11       74.18     30.91 o 
   3   7  12        0.38        2.55     22.54 o 
  -3  -4  13        5.08       29.82     22.54 o 
  -2  -4  13      123.72      122.51     23.27 o 
  -1  -4  13      106.25      125.08     33.45 o 
   0  -4  13       31.21       64.36     26.91 o 
  -3  -3  13        4.40      -14.91     17.45 o 
  -2  -3  13        1.66       13.09     19.27 o 
  -1  -3  13        5.38        8.36     20.36 o 
   0  -3  13      134.02      202.16     42.91 o 
   1  -3  13      117.37      180.71     41.09 o 
   2  -3  13       86.20       70.18     25.82 o 
  -4  -2  13      126.01      147.26     37.09 o 
  -3  -2  13       47.82       57.81     26.18 o 
  -2  -2  13        0.19      -14.91     15.64 o 
  -1  -2  13       13.24        7.64     18.91 o 
   0  -2  13        0.37       -3.59     18.18 o 
   1  -2  13        3.89        8.42     13.54 o 
   2  -2  13       45.84       32.56     21.82 o 
  -3  -1  13       39.60       54.54     26.54 o 
  -2  -1  13       60.88       62.18     24.36 o 
  -1  -1  13      297.81      336.34     44.00 o 
   0  -1  13       31.23       17.20     14.13 o 
   1  -1  13       51.08       29.56     15.53 o 
   2  -1  13       13.98        8.15     13.04 o 
   3  -1  13        5.43        4.00     18.54 o 
   0   0  13       52.72       30.78     14.74 o 
   1   0  13      179.76      163.40     24.02 o 
   2   0  13        4.62       34.91     16.50 o 
   3   0  13       13.63       24.55     15.37 o 
   1   1  13       90.77      114.54     33.82 o 
   2   1  13       26.66       19.63     21.82 o 
   3   1  13      216.11      160.35     38.18 o 
   1   2  13        1.28        2.18     20.00 o 
   2   2  13        1.19      -28.36     18.91 o 
   3   2  13       80.14       24.73     25.09 o 
  -1   3  13       26.66       40.72     24.00 o 
   0   3  13       15.72        4.36     19.63 o 
   2   3  13       13.83      -25.09     17.09 o 
   3   3  13        0.70        1.82     19.63 o 
  -1   4  13       71.84       57.45     27.27 o 
   0   4  13       14.91       -1.45     18.54 o 
   1   4  13      248.14      374.15     47.63 o 
   2   4  13      106.93       87.99     31.27 o 
   3   4  13       62.64       73.45     28.00 o 
   1   5  13       41.89       81.08     28.72 o 
                                                 
